# Supplementary material for: Proteomics reveals periodontitis-driven oxidative stress and lipid metabolism disruption in NAFLD
Source: Front Endocrinol (Lausanne). 2025 Aug 28;16:1600015. doi: 10.3389/fendo.2025.1600015 (PMC12422905; doi:10.3389/fendo.2025.1600015)
Supplement: Supplementary file 1 [file DataSheet1.csv]

Samples	Experiment
C1	Exp194356
C2	Exp194357
C3	Exp194358
P1	Exp194359
P2	Exp194360
P3	Exp194361
SD_C1	Exp194362
SD_C2	Exp194363
SD_C3	Exp194364
SD_P1	Exp194365
SD_P2	Exp194366
SD_P3	Exp194367
