# Supplementary material for: Proteomics reveals periodontitis-driven oxidative stress and lipid metabolism disruption in NAFLD
Source: Front Endocrinol (Lausanne). 2025 Aug 28;16:1600015. doi: 10.3389/fendo.2025.1600015 (PMC12422905; doi:10.3389/fendo.2025.1600015)
Supplement: Supplementary file 3 [file DataSheet3.csv]

	protein number
C1	3230
C2	3497
C3	3539
P1	3100
P2	3127
P3	3832
SD_C1	3527
SD_C2	3375
SD_C3	3288
SD_P1	3055
SD_P2	2983
SD_P3	3305
