# Supplementary material for: Proteomics reveals periodontitis-driven oxidative stress and lipid metabolism disruption in NAFLD
Source: Front Endocrinol (Lausanne). 2025 Aug 28;16:1600015. doi: 10.3389/fendo.2025.1600015 (PMC12422905; doi:10.3389/fendo.2025.1600015)
Supplement: Supplementary file 4 [file DataSheet4.csv]

Gene_ID	Gene_symbol	Description	C1	C2	C3	P1	P2	P3	SD_C1	SD_C2	SD_C3	SD_P1	SD_P2	SD_P3
12	SERPINA3	serpin family A member 3	3.0094	0.0	0.0	0.0	0.0	0.0	0.0	0.0	2.7436	0.7466	0.2953	0.8615
16	AARS1	alanyl-tRNA synthetase 1	2.177	4.5742	9.5073	0.2665	0.2985	1.0092	2.0326	1.947	1.969	0.4206	0.4053	0.7205
18	ABAT	4-aminobutyrate aminotransferase	7.7381	34.6609	11.3672	0.0	0.2815	0.0	3.2859	19.6903	9.9547	6.9916	0.2189	3.72
19	ABCA1	ATP binding cassette subfamily A member 1	0.0084	0.0	0.0	0.0	0.0	0.0	0.1265	0.0371	0.02	0.0	0.0446	0.0052
22	ABCB7	ATP binding cassette subfamily B member 7	0.1079	0.054	0.0	0.5459	0.0	0.0	0.0	0.0585	0.2535	0.0	0.0	0.0
23	ABCF1	ATP binding cassette subfamily F member 1	1.4953	0.5461	5.7358	0.6376	14.5514	1.9195	1.2959	0.6006	0.2234	4.6317	13.8956	6.8983
30	ACAA1	acetyl-CoA acyltransferase 1	1.4115	2.7717	3.4717	0.0	2.6348	0.2361	12.0869	1.8046	5.6236	0.9929	0.8949	2.8353
31	ACACA	acetyl-CoA carboxylase alpha	0.1496	0.4442	0.2439	0.5679	0.0163	0.2051	0.5002	0.2889	0.7092	0.1202	0.0256	0.1174
32	ACACB	acetyl-CoA carboxylase beta	0.2056	0.4003	0.4423	1.4224	0.0	0.8236	0.5577	0.0752	0.1594	0.2832	0.0	0.0777
33	ACADL	acyl-CoA dehydrogenase long chain	323.1378	48.5709	25.3707	31.3897	6.8451	12.9242	5.2291	9.212	18.1251	247.8885	12.0399	10.2127
34	ACADM	acyl-CoA dehydrogenase medium chain	4.1067	0.7154	0.0	1.4053	1.2763	0.7895	4.6457	3.869	2.5509	0.0584	1.6507	3.4576
35	ACADS	acyl-CoA dehydrogenase short chain	84.0612	61.9205	49.9591	90.9259	52.6452	41.0432	47.2655	115.3506	50.7924	52.5906	52.4876	22.1024
36	ACADSB	acyl-CoA dehydrogenase short/branched chain	1.4615	5.4175	6.1615	0.2991	1.8971	1.0628	10.428	4.0907	4.3039	3.9733	2.455	1.6604
37	ACADVL	acyl-CoA dehydrogenase very long chain	9.5534	12.6184	6.4815	21.2308	3.3922	4.4101	14.2547	4.8379	18.4988	16.9627	4.7033	19.0357
38	ACAT1	acetyl-CoA acetyltransferase 1	1.7578	0.9578	0.5639	2.1376	0.0	0.0	0.0	2.8261	0.4734	2.9523	0.1833	0.0
39	ACAT2	acetyl-CoA acetyltransferase 2	2.295	7.6052	13.6098	0.0672	3.6715	0.2091	14.2032	5.0623	3.912	4.3696	2.4244	5.7579
47	ACLY	ATP citrate lyase	4.499	6.5473	19.9683	0.5115	3.6249	1.4437	13.0407	6.3483	7.0883	1.88	2.4005	9.425
48	ACO1	aconitase 1	22.9747	63.9154	75.0832	7.3842	22.9546	21.4526	57.2899	44.7799	35.7253	13.6367	13.8714	34.764
50	ACO2	aconitase 2	43.6007	23.01	59.8313	346.518	16.3048	205.0602	41.5382	56.0492	28.1185	25.9056	7.8745	41.6904
51	ACOX1	acyl-CoA oxidase 1	10.484	24.343	21.9548	0.5103	9.8792	0.5253	23.8893	9.2726	25.9268	5.7211	10.0488	34.139
52	ACP1	acid phosphatase 1	0.0298	193.4615	116.5744	9.7909	54.9542	7.2704	52.1935	211.6442	87.9777	86.2972	0.0	259.197
53	ACP2	acid phosphatase 2, lysosomal	1.0789	6.3898	8.3263	0.4827	4.8976	0.1807	13.0742	9.6753	1.4536	1.0833	2.779	6.5958
58	ACTA1	actin alpha 1, skeletal muscle	42.8704	121.1972	131.4646	598.8597	54.1322	306.2489	124.6901	103.1171	64.172	20.6392	46.3985	37.7611
59	ACTA2	actin alpha 2, smooth muscle	42.487	120.905	131.0825	884.1921	54.1492	375.5147	124.698	102.411	63.8898	20.6392	46.1865	37.581
60	ACTB	actin beta	28.3915	105.7772	89.6298	103.634	16.0621	179.2497	70.9508	51.1556	39.7689	13.2373	12.0798	38.8239
70	ACTC1	actin alpha cardiac muscle 1	42.8704	121.6425	131.58	887.3415	54.1322	377.5119	124.699	103.1171	64.5716	20.6392	46.3985	37.8879
71	ACTG1	actin gamma 1	28.304	105.7772	89.1644	103.634	15.8384	179.7961	69.4022	50.8165	39.3933	13.2373	12.0798	38.6829
72	ACTG2	actin gamma 2, smooth muscle	43.1452	122.704	133.0372	949.3075	54.2563	399.3393	125.2501	103.4114	64.438	21.1808	46.23	38.092
81	ACTN4	actinin alpha 4	32.2608	32.2999	35.2229	17.585	7.0865	23.0547	20.4625	57.1562	22.5314	7.8604	3.6914	15.1782
86	ACTL6A	actin like 6A	1.4793	1.4409	2.3373	0.379	0.1757	1.1675	1.0714	0.4387	0.7559	0.2263	0.0	0.5645
87	ACTN1	actinin alpha 1	11.5577	23.6517	23.2454	20.2623	3.3197	28.2296	15.1342	27.5121	13.4108	5.9876	1.5182	10.8938
88	ACTN2	actinin alpha 2	0.7445	3.8074	4.9032	755.0732	0.4764	424.4007	1.5992	4.3744	2.5272	1.5777	0.0209	1.7751
89	ACTN3	actinin alpha 3	0.9776	2.6218	3.8267	95.8437	0.1214	54.4501	3.9565	5.3907	1.6808	1.0816	0.0162	1.0254
95	ACY1	aminoacylase 1	5.8947	3.666	4.1116	3.1038	0.8567	0.7017	2.2978	1.8386	3.8795	1.7408	1.0683	6.0712
120	ADD3	adducin 3	0.1997	0.5433	1.0233	0.8068	0.3873	1.459	0.7783	1.0969	0.0	0.0	0.2828	0.4394
123	PLIN2	perilipin 2	0.5502	0.0	0.0	0.0	0.0	0.0	0.0	0.0	0.0	0.0	0.0	0.0
124	ADH1A	alcohol dehydrogenase 1A (class I), alpha polypeptide	38.8136	325.5195	415.9565	0.202	49.1102	0.741	112.4262	195.2167	81.9553	29.3418	27.0239	86.5544
125	ADH1B	alcohol dehydrogenase 1B (class I), beta polypeptide	41.1669	345.2562	441.1765	0.2143	52.0878	0.786	119.2427	207.0529	86.9243	31.1209	28.6624	91.8024
126	ADH1C	alcohol dehydrogenase 1C (class I), gamma polypeptide	36.7828	321.8604	391.766	0.1824	66.0601	0.6691	152.9204	189.1479	92.0066	26.4931	35.266	85.7717
128	ADH5	alcohol dehydrogenase 5 (class III), chi polypeptide	1.5953	5.7434	16.1765	1.834	8.4217	0.5101	20.8206	1.2353	0.2584	1.1086	2.813	3.2505
132	ADK	adenosine kinase	7.1469	12.1494	4.7047	0.0	0.3996	0.0	1.4457	0.5623	23.6535	5.4825	0.0	2.3583
142	PARP1	poly(ADP-ribose) polymerase 1	1.9757	1.4313	0.5607	0.0261	0.5624	1.0766	1.0711	0.6344	0.8162	0.4758	0.7599	1.1138
158	ADSL	adenylosuccinate lyase	0.0	0.0	0.0	2.5153	0.0	0.7539	0.0	0.0	0.0	0.0	0.0	0.0345
159	ADSS2	adenylosuccinate synthase 2	1.1961	2.2119	5.0101	0.0795	2.8953	1.8735	4.8687	2.0478	2.2667	0.3366	2.212	2.7353
160	AP2A1	adaptor related protein complex 2 subunit alpha 1	0.2233	1.4676	1.5345	0.4388	0.1459	3.4097	1.5509	0.618	0.7373	0.5387	0.0584	0.5798
161	AP2A2	adaptor related protein complex 2 subunit alpha 2	5.7288	4.4797	6.1096	1.7182	0.9072	6.1013	5.6484	2.4926	2.1561	0.3186	0.2421	3.4559
162	AP1B1	adaptor related protein complex 1 subunit beta 1	3.4063	7.2885	9.8489	2.6101	6.0554	13.4684	13.2983	8.427	7.6853	5.9319	5.7572	6.2052
163	AP2B1	adaptor related protein complex 2 subunit beta 1	2.4351	10.0922	7.8531	7.361	11.1406	13.1188	12.8226	5.11	3.5115	3.9817	5.3694	2.329
164	AP1G1	adaptor related protein complex 1 subunit gamma 1	0.6272	0.8731	1.84	0.7286	3.9255	1.5381	2.6509	1.9301	1.5156	0.7492	2.4264	0.5051
173	AFM	afamin	0.8942	1.0904	0.9184	0.8513	0.239	0.7624	0.4433	1.1703	0.8209	0.2998	0.1657	1.0243
178	AGL	amylo-alpha-1, 6-glucosidase, 4-alpha-glucanotransferase	0.4701	1.8532	2.1363	7.227	0.5871	2.0435	3.3506	3.55	3.4755	0.154	0.4234	0.9388
191	AHCY	adenosylhomocysteinase	199.2706	242.3044	287.6274	3.4752	108.2807	12.6976	402.8285	263.723	228.819	136.9135	94.3544	410.6669
199	AIF1	allograft inflammatory factor 1	1.1127	5.2415	14.1545	0.8314	19.8071	5.0508	34.9533	14.5039	9.4655	4.4714	13.5215	6.216
203	AK1	adenylate kinase 1	0.5961	0.8266	2.4494	230.6378	0.0	199.5238	0.5136	1.5223	0.9434	0.1168	1.7039	0.7176
204	AK2	adenylate kinase 2	222.3807	234.5646	296.5986	19.4188	201.4372	20.2057	233.6132	290.7664	215.038	243.4707	202.7176	246.9564
205	AK4	adenylate kinase 4	0.7443	0.9111	0.8313	0.2056	1.0165	0.1091	0.0	0.4749	0.2558	1.5126	0.8696	0.6045
210	ALAD	aminolevulinate dehydratase	6.1296	24.7954	39.7471	1.7838	7.4361	1.8054	46.8209	21.4356	15.5795	3.912	11.4756	17.9698
213	ALB	albumin	3.2739	6.8823	4.426	19.9004	2.1864	27.7318	2.7725	4.4498	2.462	23.5777	0.9343	4.4819
214	ALCAM	activated leukocyte cell adhesion molecule	0.0208	0.0	1.1329	0.0	0.0	0.0	0.0	3.1295	0.0	0.2704	0.0	0.0
216	ALDH1A1	aldehyde dehydrogenase 1 family member A1	25.9078	111.9887	37.9183	0.0874	1.5784	0.4611	63.742	63.86	60.242	7.57	0.0	50.2232
217	ALDH2	aldehyde dehydrogenase 2 family member	226.963	379.3341	263.7755	15.6779	55.0138	14.5361	123.9206	298.2279	174.9321	124.0307	51.1582	308.66
218	ALDH3A1	aldehyde dehydrogenase 3 family member A1	1.5031	2.4537	1.7678	0.1635	2.1212	0.4042	2.2559	4.9009	2.3131	0.9589	0.7867	3.7518
219	ALDH1B1	aldehyde dehydrogenase 1 family member B1	16.224	17.2739	8.2126	0.0	4.995	1.7237	16.6608	8.4852	6.6934	2.513	7.8022	15.0401
220	ALDH1A3	aldehyde dehydrogenase 1 family member A3	0.8973	2.4017	4.7634	0.0	0.0	0.0	1.2277	6.4534	4.6755	0.1383	0.0	9.6198
221	ALDH3B1	aldehyde dehydrogenase 3 family member B1	1.8254	2.9799	2.1469	0.1985	2.5761	0.3168	2.7397	5.9519	2.8091	1.1645	0.9555	4.5564
222	ALDH3B2	aldehyde dehydrogenase 3 family member B2	2.3198	3.787	2.7284	0.2523	3.2738	0.4026	3.4818	7.564	3.57	1.4799	1.2142	5.7905
223	ALDH9A1	aldehyde dehydrogenase 9 family member A1	137.8059	186.0117	194.1862	21.8103	96.3144	21.3928	177.0847	248.4475	58.4071	63.6681	42.7053	106.8149
224	ALDH3A2	aldehyde dehydrogenase 3 family member A2	2.6822	2.7665	2.1667	0.1564	2.4194	0.2496	2.1586	5.1502	2.2133	2.8745	1.3532	4.2194
226	ALDOA	aldolase, fructose-bisphosphate A	7.1307	2.9929	4.5695	266.2393	1.0638	159.0183	3.407	15.4293	8.6812	0.5428	0.4372	6.2671
229	ALDOB	aldolase, fructose-bisphosphate B	973.0302	541.0226	398.9771	0.0	472.0804	1.9007	515.9123	327.0997	474.2835	835.8511	403.6882	480.5966
231	AKR1B1	aldo-keto reductase family 1 member B	27.148	33.483	37.1849	20.785	40.3194	32.092	21.0259	53.4236	10.767	10.3874	20.6294	21.3785
262	AMD1	adenosylmethionine decarboxylase 1	0.3282	0.0	0.0	0.0	0.0	0.0	0.0	0.0	0.0	0.0	0.0	0.0
267	AMFR	autocrine motility factor receptor	0.1913	0.0	0.908	0.0	0.0	0.0	0.8149	0.0	0.0	0.4872	0.5471	0.0
271	AMPD2	adenosine monophosphate deaminase 2	0.9016	1.8934	2.1485	0.0	0.0	0.0364	0.0	0.0	0.3311	0.0	0.0	0.3089
273	AMPH	amphiphysin	0.0337	0.0	0.0	0.0	0.0	0.0	0.0	0.0155	0.0	0.0	0.0	0.0
274	BIN1	bridging integrator 1	2.3251	1.5686	1.8276	0.0335	0.3033	3.219	3.8313	0.8727	1.262	1.0969	4.1432	0.48
275	AMT	aminomethyltransferase	2.9668	4.5739	7.2946	0.0	5.8194	0.1097	12.2558	5.7135	5.6371	4.7657	4.9623	4.5381
286	ANK1	ankyrin 1	0.5073	1.7608	1.7692	2.9898	0.6187	1.101	0.4935	2.4897	0.7235	0.19	1.3241	0.8728
287	ANK2	ankyrin 2	0.2102	0.5482	0.2241	2.0745	0.5711	1.9876	0.4821	0.3506	0.9017	1.1566	2.085	0.9458
291	SLC25A4	solute carrier family 25 member 4	3.9191	22.1282	18.2919	829.0408	7.3766	113.6866	16.579	15.3546	5.7381	1.7255	2.8732	11.1606
292	SLC25A5	solute carrier family 25 member 5	10.6194	34.6983	28.1255	591.3039	7.8411	86.0555	21.9756	23.789	11.4715	17.2763	5.162	20.2785
293	SLC25A6	solute carrier family 25 member 6	5.77	25.5826	20.8188	617.4472	7.7933	92.4189	17.2511	15.193	6.8713	6.4288	3.0777	12.2897
301	ANXA1	annexin A1	0.6914	0.4365	1.1355	0.1389	0.5268	6.5985	0.4553	1.2095	0.1629	0.7657	0.1044	0.2189
302	ANXA2	annexin A2	1.0721	4.5051	13.9135	28.0918	1.899	153.7432	3.6953	8.5817	7.5042	2.5052	0.1943	7.1732
306	ANXA3	annexin A3	7.0631	51.926	65.7956	23.9387	46.266	46.1173	62.2313	44.5243	38.5615	13.3319	35.5951	32.0533
307	ANXA4	annexin A4	1.0375	2.084	5.823	5.2445	2.4776	10.3638	4.0939	1.3865	2.1244	0.9283	1.5805	2.0209
308	ANXA5	annexin A5	21.751	15.3749	7.5191	40.1211	17.192	79.3647	4.9875	10.6245	10.531	18.2702	17.024	10.8347
309	ANXA6	annexin A6	15.8122	36.4595	51.1126	46.9856	17.2826	110.5336	46.4139	29.2771	24.558	13.421	7.4329	28.863
310	ANXA7	annexin A7	1.5659	2.0713	2.1951	0.6595	2.6569	6.1542	3.1181	2.5211	1.9294	0.1839	0.9794	0.7317
311	ANXA11	annexin A11	19.8917	4.2507	4.7476	19.5468	20.9579	5.16	15.2843	8.3874	5.9295	2.6755	11.8909	4.7704
316	AOX1	aldehyde oxidase 1	0.2828	0.8196	0.2605	0.0755	0.0822	0.6732	1.2907	0.0705	0.7644	1.1153	0.0441	0.6275
318	NUDT2	nudix hydrolase 2	0.599	2.4784	1.4772	1.7356	0.8416	1.8112	1.6852	0.9595	0.0	0.0	0.8008	1.0779
325	APCS	amyloid P component, serum	1.203	0.3511	0.0	0.0	0.0	0.5898	0.2913	0.2889	0.1699	0.0279	0.0	0.1303
327	APEH	acylaminoacyl-peptide hydrolase	3.2304	2.8745	2.4305	1.4127	5.6859	1.3952	4.4311	9.6976	3.5813	2.8011	2.5265	0.5142
331	XIAP	X-linked inhibitor of apoptosis	0.025	0.0298	0.0	0.0	0.0	0.054	0.0	0.1086	0.0388	0.0	0.0651	0.0
338	APOB	apolipoprotein B	0.0796	0.0698	0.0218	0.0	0.0	0.0	0.1028	0.2491	0.0703	0.1233	0.0732	0.057
341	APOC1	apolipoprotein C1	1.1339	1.5023	0.758	0.0	0.1825	0.0	0.0	0.0	0.2722	0.0	0.3067	0.2393
348	APOE	apolipoprotein E	3.3141	1.5238	2.1297	0.1971	3.8746	2.6993	1.7341	0.6228	0.5539	0.5531	3.3048	1.7694
350	APOH	apolipoprotein H	0.8299	0.4084	0.0	0.1791	0.1221	0.37	0.0	0.0	0.2311	0.0	0.143	0.0823
353	APRT	adenine phosphoribosyltransferase	4.0517	45.9664	12.9653	12.1682	4.8392	16.7746	15.177	5.8773	15.0826	16.2153	3.9177	5.2331
357	SHROOM2	shroom family member 2	0.0264	0.0333	0.0	0.0	0.0	0.0	0.0	0.0	0.0	0.042	0.0	0.0
369	ARAF	A-Raf proto-oncogene, serine/threonine kinase	1.6418	6.3877	0.8187	3.2223	0.2002	0.0701	0.2368	0.2824	0.7926	5.8879	0.2007	0.6443
372	ARCN1	archain 1	46.7793	89.6975	80.0202	1.9857	57.2654	34.1891	69.0269	92.6853	59.9535	34.1783	50.2398	56.7705
375	ARF1	ADP ribosylation factor 1	2.5888	18.7949	8.4098	10.2003	2.1633	11.4701	8.1294	5.442	5.3608	2.3086	3.4628	7.8371
377	ARF3	ADP ribosylation factor 3	2.7485	19.9549	8.9289	10.7092	2.2968	12.178	8.6311	5.7779	5.6917	2.4511	3.6765	8.3208
378	ARF4	ADP ribosylation factor 4	2.6354	18.7185	8.5656	10.4605	2.267	20.792	7.9622	5.4907	5.5685	2.3849	3.6288	8.2129
381	ARF5	ADP ribosylation factor 5	2.7129	19.0608	9.8914	10.4605	2.267	21.1802	8.4609	6.5574	5.6179	2.4193	3.6288	8.2129
382	ARF6	ADP ribosylation factor 6	6.4538	8.7002	3.4386	2.4766	0.9021	3.4312	1.8479	2.9307	7.0595	3.0519	0.0	9.3303
383	ARG1	arginase 1	566.1221	599.8574	677.5949	0.0	1417.6656	5.6785	555.056	1129.5507	488.952	683.0565	969.5961	316.0481
387	RHOA	ras homolog family member A	3.9105	2.1944	4.6815	15.2517	4.3466	13.8894	9.7806	8.2171	4.7903	5.8964	4.4653	4.7183
389	RHOC	ras homolog family member C	2.9788	0.948	1.7612	10.2863	1.7501	10.3226	5.598	2.5827	1.5567	4.7636	2.2596	1.8559
392	ARHGAP1	Rho GTPase activating protein 1	0.0714	0.747	1.382	0.4515	0.106	1.511	0.7694	0.3968	0.2331	0.0	0.0	0.4171
396	ARHGDIA	Rho GDP dissociation inhibitor alpha	9.7188	32.2258	21.4032	2.0871	2.1796	23.2561	24.437	8.375	17.6318	14.7212	2.7324	15.6781
400	ARL1	ADP ribosylation factor like GTPase 1	0.976	3.2712	3.182	1.1941	0.6618	3.4485	1.7807	2.74	0.0	0.4125	0.6374	0.0
402	ARL2	ADP ribosylation factor like GTPase 2	0.1473	7.952	0.2149	0.0	3.3502	0.0	0.3415	0.1637	9.1009	0.5137	4.1991	11.7039
403	ARL3	ADP ribosylation factor like GTPase 3	2.3993	3.76	6.562	0.7641	1.9688	1.1488	13.0997	1.8097	2.8063	2.8891	1.5015	5.1272
408	ARRB1	arrestin beta 1	0.0	0.8154	0.4194	0.3769	0.1647	1.7817	0.8977	0.0	0.3529	0.0	0.2777	0.2457
411	ARSB	arylsulfatase B	4.7134	6.2614	0.9321	0.0	0.4979	0.0331	0.0933	0.9283	3.9445	2.1674	0.1067	3.8394
427	ASAH1	N-acylsphingosine amidohydrolase 1	0.4129	1.5595	1.7542	0.2665	0.0	0.6244	1.4994	0.0	1.0574	0.568	0.1082	0.0
432	ASGR1	asialoglycoprotein receptor 1	2.5078	2.8735	0.1894	0.0	0.0	0.0	0.0	0.0	0.2252	1.4857	0.0	0.0
435	ASL	argininosuccinate lyase	3.2707	4.1832	6.2812	0.0669	2.6334	0.2678	6.2778	4.4979	1.1977	6.8337	0.9074	2.5722
439	GET3	guided entry of tail-anchored proteins factor 3, ATPase	7.306	13.1154	11.7069	1.8235	2.2508	2.0171	3.35	9.3547	7.9936	20.054	3.8779	13.9339
444	ASPH	aspartate beta-hydroxylase	0.1856	1.8398	0.7097	0.0862	0.2168	0.7575	0.61	0.336	0.6529	0.6081	0.0797	0.9283
445	ASS1	argininosuccinate synthase 1	33.5294	60.2739	119.9498	0.8452	74.0385	1.9408	374.3433	31.4131	29.2137	38.7846	26.6901	80.8328
462	SERPINC1	serpin family C member 1	1.8679	4.3174	5.1618	6.9221	2.3093	24.361	8.5074	4.0733	2.4738	1.4986	1.5938	2.5881
471	ATIC	5-aminoimidazole-4-carboxamide ribonucleotide formyltransferase/IMP cyclohydrolase	2.0627	2.5306	4.6862	6.2658	0.9519	11.3366	3.6651	4.313	1.7572	1.1446	0.8007	2.1859
475	ATOX1	antioxidant 1 copper chaperone	0.1707	0.0923	0.3262	0.5074	2.1085	0.1839	4.4698	0.4144	0.9216	0.0	2.4202	0.0
476	ATP1A1	ATPase Na+/K+ transporting subunit alpha 1	0.6256	0.5182	0.3561	7.4714	0.0041	1.4512	0.2084	0.4365	0.0826	0.2269	0.0	0.0869
477	ATP1A2	ATPase Na+/K+ transporting subunit alpha 2	0.0568	0.0789	0.1326	0.8489	0.0	0.1698	0.1293	0.0581	0.0296	0.0189	0.0	0.0207
478	ATP1A3	ATPase Na+/K+ transporting subunit alpha 3	0.1331	0.0849	0.1425	0.2938	0.0	0.1052	0.139	0.0625	0.0318	0.0204	0.0	0.0223
479	ATP12A	ATPase H+/K+ transporting non-gastric alpha2 subunit	0.0573	0.0796	0.1337	0.172	0.0	0.0987	0.1304	0.0586	0.0299	0.0191	0.0	0.0209
480	ATP1A4	ATPase Na+/K+ transporting subunit alpha 4	0.0622	0.0863	0.145	0.261	0.0	0.107	0.1773	0.0636	0.0324	0.0207	0.0	0.0226
488	ATP2A2	ATPase sarcoplasmic/endoplasmic reticulum Ca2+ transporting 2	0.4798	0.0	0.0	112.6701	0.0	2.8775	0.0	0.0	0.0	0.8394	0.0	0.0
495	ATP4A	ATPase H+/K+ transporting subunit alpha	0.0603	0.0837	0.0275	0.1943	0.0	0.0106	0.0	0.0	0.0314	0.0201	0.0	0.022
498	ATP5F1A	ATP synthase F1 subunit alpha	1716.8668	1007.6716	1016.3263	2071.7825	2121.379	1584.4995	1172.3639	1217.8082	1345.6922	1637.2899	2155.9995	999.7878
501	ALDH7A1	aldehyde dehydrogenase 7 family member A1	9.6924	22.6719	9.5412	2.7475	5.3808	2.5445	8.0248	27.1094	15.0129	19.1517	3.4764	14.893
506	ATP5F1B	ATP synthase F1 subunit beta	4949.5183	4818.3951	3765.5162	6239.903	6416.8482	3427.3481	4173.5713	5299.7765	6384.0374	5835.6524	5724.3343	7152.6562
509	ATP5F1C	ATP synthase F1 subunit gamma	191.7348	228.3484	303.6976	564.3546	722.6886	377.9457	375.8424	259.1443	253.2164	92.5859	646.1934	362.1517
513	ATP5F1D	ATP synthase F1 subunit delta	18.739	15.2298	0.0	67.3738	45.1711	10.0925	9.5265	9.8927	9.4271	158.9775	80.138	0.0
514	ATP5F1E	ATP synthase F1 subunit epsilon	8.1033	2.9021	0.6447	2.5252	1.3137	1.5542	0.0	0.5676	0.0	0.0	0.0	0.0
521	ATP5ME	ATP synthase membrane subunit e	94.8637	47.0124	6.176	9.7805	3.782	1.9106	5.0966	7.9149	86.5573	56.121	14.0171	19.8956
523	ATP6V1A	ATPase H+ transporting V1 subunit A	1.4625	3.9131	3.0823	9.4991	0.282	4.3894	2.299	4.0045	3.4196	0.6625	1.094	3.2912
525	ATP6V1B1	ATPase H+ transporting V1 subunit B1	0.1039	0.512	0.3484	0.4626	0.2384	0.3407	0.1797	0.1167	0.0694	0.4232	0.0864	0.1735
526	ATP6V1B2	ATPase H+ transporting V1 subunit B2	10.3337	7.961	9.8128	1.9703	4.2736	10.7	6.7706	15.5399	8.2149	3.7798	2.8786	5.8121
529	ATP6V1E1	ATPase H+ transporting V1 subunit E1	2.5622	2.3088	5.9777	0.5528	3.7014	2.7091	5.2828	3.5975	4.1726	0.8389	3.6106	4.472
534	ATP6V1G2	ATPase H+ transporting V1 subunit G2	0.9604	1.3415	0.0	0.0	0.0	0.0	0.0	0.0	3.2319	0.0	0.0	0.0
539	ATP5PO	ATP synthase peripheral stalk subunit OSCP	1.3802	29.7352	4.9725	8.3104	14.7419	4.5739	13.0069	1.1357	1.5946	11.8776	20.6035	73.4593
546	ATRX	ATRX chromatin remodeler	0.0137	0.0073	0.0184	0.0	0.0141	0.5714	0.0933	0.0129	0.0089	0.0203	0.0417	0.0202
547	KIF1A	kinesin family member 1A	0.0516	0.0	0.0	0.0089	0.0068	0.003	0.3533	0.1223	0.3599	0.577	0.0388	0.0391
549	AUH	AU RNA binding methylglutaconyl-CoA hydratase	38.3924	29.3669	37.2771	15.9417	37.6121	11.1032	46.5337	34.2053	38.8238	54.7378	37.1409	33.1086
570	BAAT	bile acid-CoA:amino acid N-acyltransferase	155.1255	11.9656	17.2894	0.0	0.0	0.0	0.0	10.2	9.8011	171.1784	0.0	12.8428
593	BCKDHA	branched chain keto acid dehydrogenase E1 subunit alpha	34.7228	72.5855	29.4766	7.7563	8.7542	2.841	12.4277	54.7156	67.9847	36.917	9.4719	81.6654
594	BCKDHB	branched chain keto acid dehydrogenase E1 subunit beta	14.4385	61.9606	68.6157	5.01	30.2323	11.2736	65.6343	48.5301	42.5401	21.5399	19.597	38.8063
598	BCL2L1	BCL2 like 1	0.1601	0.0	0.0	0.0	0.1701	0.0	0.0	0.3746	0.0	0.0	0.0	0.0
613	BCR	BCR activator of RhoGEF and GTPase	0.1278	0.0	0.0	0.0	0.0	0.0	0.0	0.0	0.1735	0.1029	0.0	0.0
617	BCS1L	BCS1 homolog, ubiquinol-cytochrome c reductase complex chaperone	0.5304	0.7303	0.8027	5.1273	0.0975	1.7981	0.8048	0.9424	0.0	0.0	0.1605	0.3782
622	BDH1	3-hydroxybutyrate dehydrogenase 1	94.4351	218.2188	349.3618	41.4838	172.3101	7.4785	239.1155	148.06	127.8517	43.6848	157.562	370.3388
633	BGN	biglycan	17.3066	23.3276	28.7148	4.6558	23.4637	37.1962	10.0845	30.6017	23.6814	14.066	50.5582	19.1958
635	BHMT	betaine--homocysteine S-methyltransferase	789.7846	532.7204	118.5482	0.3427	43.1264	0.5693	130.9427	115.608	1200.6707	677.334	58.6784	464.9917
642	BLMH	bleomycin hydrolase	0.1027	0.8001	0.6577	0.0	0.0	0.3091	0.4515	0.0735	0.0	8.318	0.0	0.0
644	BLVRA	biliverdin reductase A	7.2726	4.4163	11.9328	0.7853	3.0467	1.965	14.5816	8.0037	6.1612	2.512	3.4103	7.2479
645	BLVRB	biliverdin reductase B	129.9453	204.1401	199.2327	66.4283	251.4562	81.4562	445.668	248.896	321.2531	55.4273	509.0695	233.3023
669	BPGM	bisphosphoglycerate mutase	3.9298	3.4926	0.0	0.2779	0.6773	0.1964	0.4644	0.0	0.0	1.9943	0.046	1.1679
670	BPHL	biphenyl hydrolase like	0.3727	0.1644	0.0	0.0	0.0637	0.0	0.0	0.0	0.0445	0.0971	0.1955	0.0828
673	BRAF	B-Raf proto-oncogene, serine/threonine kinase	0.6193	0.1425	0.1042	0.0	0.0615	0.0	0.1778	0.64	0.4065	0.0389	0.2248	0.2233
682	BSG	basigin (Ok blood group)	1.2044	0.0	0.0	0.0	0.0	0.0	0.0	0.0	0.0	0.0	0.0	0.0
689	BTF3	basic transcription factor 3	11.2436	17.1694	13.8135	19.468	32.8366	33.2142	42.145	13.983	68.1446	8.8599	94.7088	53.2732
705	BYSL	bystin like	0.3797	0.0	0.0544	0.0	0.0	0.0441	0.0	0.0915	0.0	0.0	0.0	0.0116
708	C1QBP	complement C1q binding protein	12.9289	3.0157	0.51	14.1631	8.7812	4.2543	12.211	1.9175	9.7904	0.4901	13.0815	1.6549
710	SERPING1	serpin family G member 1	4.0869	3.6277	3.6341	0.6906	6.6112	13.68	2.6916	5.045	4.2306	2.9481	4.5873	4.6329
718	C3	complement C3	1.5895	4.2052	6.4574	8.8335	4.6182	56.6322	14.3933	15.6074	3.7614	1.2934	3.6335	2.7631
740	MRPL49	mitochondrial ribosomal protein L49	7.2556	4.5002	1.6083	0.4968	1.619	0.0	1.1773	1.2585	7.6726	5.8649	2.8545	1.8111
760	CA2	carbonic anhydrase 2	3.1595	3.4168	2.6158	54.9262	6.8881	38.6515	7.5546	1.7394	0.8572	0.3238	2.7136	2.0345
761	CA3	carbonic anhydrase 3	141.3784	595.9311	676.9692	8.9257	375.3377	84.227	429.342	627.0723	180.4958	137.0308	858.3112	221.2745
767	CA8	carbonic anhydrase 8	0.2474	0.7737	1.0482	0.0	0.4207	0.2466	1.2221	1.0568	0.0	0.0931	0.4472	0.3007
788	SLC25A20	solute carrier family 25 member 20	0.2583	1.6167	0.2785	6.4106	0.0941	0.4924	0.3302	0.2278	0.6394	0.8328	0.0	0.0
790	CAD	carbamoyl-phosphate synthetase 2, aspartate transcarbamylase, and dihydroorotase	5.0365	4.5692	2.391	0.0715	0.2974	0.1684	1.9663	1.988	0.3362	10.4255	0.3055	1.4555
800	CALD1	caldesmon 1	0.3183	2.2541	0.3578	0.0	0.7246	0.1266	0.7211	1.9883	3.8758	3.8001	2.2791	2.3796
801	CALM1	calmodulin 1	70.6115	104.7746	38.0075	1.094	33.1988	1.976	32.1034	33.1983	152.1622	103.1984	27.8605	46.9393
805	CALM2	calmodulin 2	63.5631	94.4822	34.3959	0.9755	32.2338	1.7921	29.6822	30.3975	141.3583	94.4945	26.9456	42.8654
808	CALM3	calmodulin 3	72.3135	107.4787	39.1198	1.1103	36.5262	2.038	33.72	34.5505	160.5476	107.4044	30.5398	48.7287
810	CALML3	calmodulin like 3	33.2021	58.0118	10.2418	0.3328	0.018	0.7552	5.8528	8.8187	55.814	47.4072	8.4657	20.153
811	CALR	calreticulin	308.8857	422.3853	578.1109	12.46	588.9802	256.7551	564.8396	715.1323	848.9636	193.5461	756.9024	358.6392
813	CALU	calumenin	123.1922	123.6082	171.7044	7.4405	187.0924	152.359	260.5497	217.8175	265.87	126.3119	267.0439	174.2453
815	CAMK2A	calcium/calmodulin dependent protein kinase II alpha	0.5167	0.4929	0.0	0.042	0.0	0.0	0.0	0.0669	0.1711	0.0	0.0	0.0423
816	CAMK2B	calcium/calmodulin dependent protein kinase II beta	0.4919	0.4693	0.0	0.04	0.0	0.0	0.0	0.0637	0.1629	0.0	0.0	0.0403
817	CAMK2D	calcium/calmodulin dependent protein kinase II delta	0.5017	0.4786	0.1441	1.5039	0.0	3.3225	0.1092	0.0649	0.1662	0.0	0.1468	0.0411
818	CAMK2G	calcium/calmodulin dependent protein kinase II gamma	0.4991	0.6166	0.2958	1.8604	0.1832	2.5047	0.3223	0.174	0.3503	0.0	0.1547	0.0966
821	CANX	calnexin	5.6091	15.1207	11.2722	2.0689	5.7526	2.0198	8.9913	21.0097	9.0253	4.7068	7.7947	12.0747
822	CAPG	capping actin protein, gelsolin like	0.0713	0.0	0.3212	0.0	0.0	1.3208	0.7842	0.5518	0.0	0.2847	0.0	0.0
823	CAPN1	calpain 1	0.0265	0.0541	0.0	0.0539	0.0	0.1404	0.0419	0.0502	0.0	0.0	0.0	0.0
826	CAPNS1	calpain small subunit 1	0.6053	1.5103	0.951	0.7527	0.5328	2.5294	1.3461	1.1087	0.9272	0.9405	0.6479	1.5964
829	CAPZA1	capping actin protein of muscle Z-line subunit alpha 1	19.3314	50.5149	52.9313	9.5141	41.141	63.6681	61.1592	47.5853	49.3311	13.4651	39.3499	30.4093
830	CAPZA2	capping actin protein of muscle Z-line subunit alpha 2	41.2069	75.8624	68.469	70.5783	50.8048	130.4945	86.2059	61.8617	61.8937	26.6771	66.4571	78.4877
832	CAPZB	capping actin protein of muscle Z-line subunit beta	10.6333	22.8838	25.6884	13.8676	3.1193	33.2296	16.2435	10.5325	9.951	5.6959	3.1631	20.8274
833	CARS1	cysteinyl-tRNA synthetase 1	0.296	0.5966	1.634	0.042	0.0	0.0893	0.0722	0.5159	0.0	0.1359	0.0	0.0
839	CASP6	caspase 6	5.6265	12.0684	14.8809	0.0	10.6667	2.2727	0.0	11.9793	5.7054	2.7448	3.0867	5.3309
840	CASP7	caspase 7	0.538	0.5625	0.3664	0.0	0.936	0.0783	0.6914	0.7586	0.4607	0.2443	0.0	0.6545
847	CAT	catalase	313.0301	141.6021	256.3804	22.9856	171.5396	31.897	492.9957	201.8005	265.2083	245.0179	219.8644	145.2928
865	CBFB	core-binding factor subunit beta	0.4354	0.0	0.0	0.0	0.0	0.0	0.0	0.0	0.0	0.0	0.0	0.0
871	SERPINH1	serpin family H member 1	1.0815	5.148	6.4654	7.7815	6.7304	98.8635	5.2751	8.0665	5.7215	1.3063	10.5681	4.3363
873	CBR1	carbonyl reductase 1	0.5049	0.4122	1.4384	6.1256	0.9972	1.9484	1.5233	1.576	0.7728	0.0	1.756	1.2438
874	CBR3	carbonyl reductase 3	0.0	0.0	0.0	0.0	0.0	0.0	0.0	0.0	0.0	0.0	0.0	0.0
875	CBS	cystathionine beta-synthase	1.4581	2.2962	2.1598	0.0	0.2815	0.0	2.6994	1.7575	1.6494	0.5648	0.1349	1.3571
908	CCT6A	chaperonin containing TCP1 subunit 6A	7.2626	10.9249	10.5437	2.1611	15.1922	10.2955	28.25	14.9434	21.7383	6.1415	13.4382	10.9117
975	CD81	CD81 molecule	0.4334	0.0	0.0	0.0	0.0	0.0	0.0	0.0	0.0	0.0	0.0	0.0
984	CDK11B	cyclin dependent kinase 11B	0.0327	0.2941	0.0	0.1183	0.0157	0.0	0.0	0.0208	0.0314	0.3473	0.0184	0.1461
987	LRBA	LPS responsive beige-like anchor protein	0.1065	0.185	0.5813	0.0231	0.0	0.016	0.1589	0.1312	0.1095	0.0414	0.0	0.2077
988	CDC5L	cell division cycle 5 like	0.7611	1.6778	2.1996	0.0087	3.2037	0.4989	0.6812	1.7989	1.5265	1.5613	2.2696	1.3758
989	SEPTIN7	septin 7	1.6026	3.7764	2.7165	1.2903	1.6987	11.338	2.4843	2.07	2.2374	3.0493	1.4404	3.1274
997	CDC34	cell division cycle 34, ubiqiutin conjugating enzyme	0.4703	0.4271	0.0	0.3528	0.4169	0.5827	1.2793	0.885	0.5627	0.1035	0.7874	0.0
998	CDC42	cell division cycle 42	0.4234	1.4153	0.8143	6.232	0.2159	1.5587	0.3051	0.6895	0.3933	0.3638	0.0	0.313
1000	CDH2	cadherin 2	1.8853	7.3284	0.9266	4.182	1.0363	1.5873	1.7029	0.9035	7.0654	1.6511	0.0606	3.1477
1025	CDK9	cyclin dependent kinase 9	0.2353	0.1635	0.3094	0.0	0.0	0.0	0.0	0.0	0.0	0.1825	0.0	0.0
1066	CES1	carboxylesterase 1	4.7878	3.6064	0.5793	0.0792	0.9894	0.047	6.5994	0.9799	2.2147	2.9751	0.5984	0.8767
1072	CFL1	cofilin 1	60.3723	61.7027	46.403	12.5843	30.8498	241.5514	66.5718	32.5565	55.2225	30.8674	43.6227	27.61
1073	CFL2	cofilin 2	43.5125	12.2748	6.0925	60.6889	19.4762	40.8322	33.2662	13.2865	11.1005	7.4022	17.4247	4.2674
1102	RCBTB2	RCC1 and BTB domain containing protein 2	0.1035	0.3685	0.067	0.0	0.0981	0.0	0.5789	0.0	0.0	0.0	0.0	0.0642
1104	RCC1	regulator of chromosome condensation 1	0.7311	0.4086	0.1284	0.0	0.0248	0.4084	0.0	0.0	0.0316	1.2108	0.0195	0.2271
1108	CHD4	chromodomain helicase DNA binding protein 4	0.835	0.5818	0.4891	0.138	0.1261	0.1461	0.4032	0.4865	0.8747	0.4299	0.3623	0.6359
1109	AKR1C4	aldo-keto reductase family 1 member C4	1.7918	0.6237	0.7103	0.0	0.9351	0.0	1.3971	0.412	0.2929	1.5651	0.2538	0.1432
1124	CHN2	chimerin 2	0.0	0.0928	0.0	0.0	0.046	0.0	0.1826	0.0	0.0805	0.0	0.0	0.0747
1152	CKB	creatine kinase B	60.1309	63.4231	38.9301	407.9677	62.161	598.352	73.9158	102.8988	58.3139	15.6006	39.5594	33.4218
1155	TBCB	tubulin folding cofactor B	1.6895	0.0	0.0	0.0251	0.0	0.1082	0.0	0.0	0.0	0.0	0.0	0.0
1159	CKMT1B	creatine kinase, mitochondrial 1B	0.0323	0.0	0.0	120.5565	0.0	16.169	0.0	0.0	0.0	0.0	0.0	0.0
1160	CKMT2	creatine kinase, mitochondrial 2	0.0272	0.0	0.0	749.8604	1.4334	172.8084	0.0	0.0	0.0	0.0	0.0	0.0
1173	AP2M1	adaptor related protein complex 2 subunit mu 1	0.1681	1.6691	1.9748	5.2748	0.7176	2.3196	3.0846	1.5979	1.0473	0.1977	0.6185	0.9392
1192	CLIC1	chloride intracellular channel 1	0.6872	1.0826	3.1443	0.4319	0.4004	11.9611	1.9527	1.7803	0.138	0.0	0.2459	0.6852
1211	CLTA	clathrin light chain A	7.2167	7.5523	11.7659	0.0	12.2868	0.0	10.148	11.4612	35.954	7.3908	9.8861	12.6903
1212	CLTB	clathrin light chain B	1.7771	3.9604	2.0812	3.5743	1.184	3.0563	1.5295	2.4503	2.4456	10.1071	0.8185	0.3469
1213	CLTC	clathrin heavy chain	2.9218	10.137	9.4027	8.7069	0.7985	14.5834	4.6158	6.3934	3.3183	1.7669	0.2899	2.2964
1244	ABCC2	ATP binding cassette subfamily C member 2	0.0	0.0	0.0	0.0	0.0	0.0	0.0	0.0	0.0	0.0	0.0	0.0074
1264	CNN1	calponin 1	0.2785	0.5913	1.1166	0.4337	0.7277	0.0	0.6905	0.101	0.5644	0.0	0.0	0.0462
1265	CNN2	calponin 2	4.3775	6.3241	4.4905	0.4285	2.2619	5.39	3.3998	4.1285	3.2758	0.0	2.1542	2.5834
1266	CNN3	calponin 3	12.4405	19.2256	29.634	2.6621	54.7541	10.3228	45.4186	45.2428	37.5444	13.7814	46.1099	44.2115
1277	COL1A1	collagen type I alpha 1 chain	0.0529	0.2371	0.125	0.0	0.0	1.135	0.0	0.0	0.0	1.4206	0.0	0.1931
1278	COL1A2	collagen type I alpha 2 chain	0.0597	0.0165	0.2408	0.0	0.0068	1.0882	0.0	0.0	0.0	0.0	0.0	0.0423
1291	COL6A1	collagen type VI alpha 1 chain	0.4732	1.2425	0.0606	2.1362	0.8732	1.9776	0.0	0.0911	0.7395	0.5442	0.0	0.7502
1292	COL6A2	collagen type VI alpha 2 chain	0.0825	0.0	0.0	0.6934	0.0	0.9568	0.0	0.0	0.0	0.0	0.0	0.0
1293	COL6A3	collagen type VI alpha 3 chain	0.0539	0.0	0.0407	0.5658	0.0187	0.3167	0.0653	0.05	0.1091	0.1801	0.1411	0.0309
1306	COL15A1	collagen type XV alpha 1 chain	0.0523	0.0	0.0153	4.8666	0.0	5.3423	0.0	0.0399	0.0	0.0	0.0195	0.041
1312	COMT	catechol-O-methyltransferase	14.7186	7.3301	5.7134	0.0	6.8277	0.1114	44.1198	11.9514	2.5833	12.0869	2.5592	4.8542
1314	COPA	COPI coat complex subunit alpha	0.5576	3.3441	4.0225	0.5248	0.0	1.3767	0.6785	1.8271	0.5466	0.177	0.0	0.8301
1315	COPB1	COPI coat complex subunit beta 1	0.3014	2.9081	3.0426	0.3402	0.303	1.9853	1.1051	0.9654	0.8768	0.9992	0.0	0.977
1317	SLC31A1	solute carrier family 31 member 1	0.7523	2.5014	0.0	0.0	0.0	0.1013	0.2478	0.0	2.0672	0.0	0.0	0.9229
1327	COX4I1	cytochrome c oxidase subunit 4I1	1.0978	0.0	0.0	0.0	0.0	0.0	0.0	0.0	0.0	0.0	0.0	0.0
1340	COX6B1	cytochrome c oxidase subunit 6B1	13.0223	32.3558	22.6603	41.5808	103.9903	80.4037	28.1301	14.1869	18.0439	12.9419	32.2856	37.458
1356	CP	ceruloplasmin	0.5214	2.6731	4.552	4.7396	0.4722	53.1236	2.7888	3.7437	1.5522	0.0758	0.2145	0.9774
1361	CPB2	carboxypeptidase B2	0.0	0.4359	0.1287	0.3133	0.0552	5.0327	0.0939	0.1139	0.0459	0.1373	0.079	0.6558
1362	CPD	carboxypeptidase D	0.0462	0.0532	0.0916	0.0477	0.061	0.0724	0.0757	0.0	0.0425	0.0	0.0483	0.0
1371	CPOX	coproporphyrinogen oxidase	9.8116	11.369	14.1738	0.3936	6.379	4.4089	12.675	17.9792	12.1323	4.7392	4.274	11.8891
1373	CPS1	carbamoyl-phosphate synthase 1	934.6418	1344.0775	918.7383	6.0401	466.7841	10.4653	780.8719	892.1886	665.9405	751.9316	318.6455	751.2618
1374	CPT1A	carnitine palmitoyltransferase 1A	0.21	0.0	0.0	4.0217	0.0	0.0747	0.0	0.0	0.0	0.0	0.0	0.0
1376	CPT2	carnitine palmitoyltransferase 2	0.3989	1.7997	2.4236	3.634	0.6545	2.0254	3.478	1.5521	0.9874	0.802	0.3363	1.4424
1384	CRAT	carnitine O-acetyltransferase	1.0242	0.7455	0.9993	21.74	0.6545	4.746	1.7624	0.8927	1.5946	1.1941	0.7648	1.6393
1385	CREB1	cAMP responsive element binding protein 1	0.8013	1.1172	0.0982	0.0	0.0	0.0	0.0	0.2971	0.8689	0.5562	0.0	0.0757
1386	ATF2	activating transcription factor 2	0.0	0.0	0.0	0.0	0.1178	0.0	0.0818	0.1665	0.0	0.0	0.2585	0.0
1398	CRK	CRK proto-oncogene, adaptor protein	15.0985	10.5497	13.4728	1.7159	9.741	6.1979	7.6632	8.8149	28.8151	12.9704	22.626	10.6016
1399	CRKL	CRK like proto-oncogene, adaptor protein	1.082	3.7823	6.14	1.2439	5.9083	4.1387	3.8056	5.0435	9.7363	5.9969	9.5924	3.9037
1400	CRMP1	collapsin response mediator protein 1	1.0487	0.2643	0.073	0.0334	0.0	1.4626	0.0	0.0599	1.3188	0.577	0.0	0.3992
1410	CRYAB	crystallin alpha B	0.2018	0.3436	1.2653	5046.3787	4.2257	7477.7335	1.2609	1.5264	1.2763	0.3844	3.5739	0.3646
1428	CRYM	crystallin mu	1.0425	0.238	0.0	0.0825	0.0	0.049	0.1612	0.0	0.0	0.0	0.1525	0.0
1429	CRYZ	crystallin zeta	10.9375	4.5526	8.68	0.0	0.0	0.0	0.0	11.1936	2.972	0.0	0.0	8.6892
1431	CS	citrate synthase	2.4209	12.7473	8.8781	116.3311	0.0348	40.7676	1.0876	4.5325	2.6523	1.1936	0.0398	0.1398
1432	MAPK14	mitogen-activated protein kinase 14	0.3097	0.9529	0.6535	0.4917	0.125	1.3262	0.2574	1.7083	0.1348	0.1355	0.2143	0.1779
1434	CSE1L	chromosome segregation 1 like	0.981	1.2517	1.1707	3.7261	0.0334	3.5656	0.6128	0.6048	0.9312	0.0102	0.0	0.2508
1445	CSK	C-terminal Src kinase	0.0658	0.3857	0.639	0.0	0.1119	0.0935	0.4038	1.2307	0.0775	0.0	0.0928	0.0
1457	CSNK2A1	casein kinase 2 alpha 1	5.4818	10.9785	11.4253	3.8886	10.9056	8.8778	12.7531	9.9745	4.386	2.7548	10.4621	7.4866
1459	CSNK2A2	casein kinase 2 alpha 2	0.7356	5.1127	1.7616	0.4414	1.0478	2.8423	2.029	3.1888	2.3942	1.3437	1.8282	1.2874
1460	CSNK2B	casein kinase 2 beta	3.0315	5.8539	7.4254	0.0	9.0492	28.6626	8.1996	7.8345	2.7749	2.3063	8.1932	4.6882
1465	CSRP1	cysteine and glycine rich protein 1	6.0459	8.3173	17.6439	6.1139	33.8718	76.1972	23.9243	11.5326	6.4632	3.2826	61.9119	8.1584
1466	CSRP2	cysteine and glycine rich protein 2	0.3554	1.1018	2.4092	0.0	0.0	0.0917	0.0352	2.3188	1.0879	0.4484	0.6775	1.3155
1468	SLC25A10	solute carrier family 25 member 10	0.4694	53.4451	3.3081	0.0	0.8038	0.115	10.6337	1.9591	2.361	0.0	1.1946	1.4658
1476	CSTB	cystatin B	6.6549	0.0	0.0	0.0	0.0	0.0	0.0	0.0	0.0	0.0	0.0	0.0
1478	CSTF2	cleavage stimulation factor subunit 2	0.7217	0.2959	0.2911	0.0	0.2192	0.0664	0.1963	0.0	0.2434	0.5239	0.157	0.2518
1487	CTBP1	C-terminal binding protein 1	0.386	2.9529	2.8909	0.7082	0.0918	0.8326	0.6188	0.7817	2.3352	0.1321	0.0	1.0059
1488	CTBP2	C-terminal binding protein 2	0.3668	0.2707	0.0	0.0	0.0	0.0	0.0	0.0	0.2774	0.0	0.0	0.0
1491	CTH	cystathionine gamma-lyase	1.3876	2.2616	1.9772	0.0	0.0	0.0	2.7306	0.0	0.0	3.8676	0.0	0.0
1495	CTNNA1	catenin alpha 1	0.2099	1.2795	3.4732	3.9754	0.0	1.7174	1.6162	2.0483	2.3083	0.2805	0.1519	0.7742
1499	CTNNB1	catenin beta 1	0.7193	3.1255	4.9549	12.3452	0.4192	9.7698	2.7693	8.8794	2.3614	1.4783	0.7019	1.3309
1500	CTNND1	catenin delta 1	1.8818	3.078	2.9564	2.2861	2.4761	3.427	4.0681	2.2389	1.7657	1.6718	3.413	2.9617
1509	CTSD	cathepsin D	0.1436	0.3216	0.0	0.0	0.0	0.1389	0.7073	0.0	0.2357	0.0	0.0	0.0
1522	CTSZ	cathepsin Z	4.247	0.0523	0.0	0.0	0.2058	1.023	1.2889	0.0	0.3848	1.9082	0.0	0.0
1523	CUX1	cut like homeobox 1	0.1617	0.1218	0.1017	0.9492	0.5167	0.2846	0.2414	0.6456	0.3179	0.1725	0.587	0.3173
1528	CYB5A	cytochrome b5 type A	353.7207	148.6974	23.713	0.2183	5.7515	0.4062	36.5642	38.0577	222.231	254.9013	9.9262	28.1986
1537	CYC1	cytochrome c1	1.7045	2.2092	13.0287	166.5871	0.8739	3.3754	4.3464	13.0355	7.488	1.0708	0.3993	14.3906
1548	CYP2A6	cytochrome P450 family 2 subfamily A member 6	0.1811	0.3711	0.0	0.0	0.0173	0.0	0.0564	0.0114	0.1569	0.0768	0.0	0.0
1549	CYP2A7	cytochrome P450 family 2 subfamily A member 7	0.1925	0.3637	0.0	0.0	0.0	0.0	0.0	0.0	0.1668	0.0816	0.0	0.0
1553	CYP2A13	cytochrome P450 family 2 subfamily A member 13	4.384	2.2029	2.7269	0.0	7.0347	0.0	2.506	3.519	2.746	3.2617	3.6709	0.0
1557	CYP2C19	cytochrome P450 family 2 subfamily C member 19	0.4714	0.2124	0.251	0.0	0.0219	0.0	0.1089	0.4907	0.0767	0.1411	0.0	0.1978
1558	CYP2C8	cytochrome P450 family 2 subfamily C member 8	0.1646	0.0338	0.0	0.0	0.0	0.0	0.0531	0.205	0.0	0.36	0.0	0.0973
1559	CYP2C9	cytochrome P450 family 2 subfamily C member 9	0.4976	0.2242	0.2649	0.0	0.0231	0.0	0.115	0.518	0.0809	0.1489	0.0	0.2088
1562	CYP2C18	cytochrome P450 family 2 subfamily C member 18	0.1566	0.0321	0.0	0.0	0.0	0.0	0.0505	0.195	0.0	0.3424	0.0	0.0926
1576	CYP3A4	cytochrome P450 family 3 subfamily A member 4	0.0947	0.0	0.0	0.0	0.0	0.0	0.0	0.0	0.0	0.0	0.0	0.0
1577	CYP3A5	cytochrome P450 family 3 subfamily A member 5	0.4936	0.0	0.0	0.0	0.0	0.0	1.1119	0.1447	0.0	0.0	0.0	0.0
1579	CYP4A11	cytochrome P450 family 4 subfamily A member 11	0.5712	0.0	0.0	0.0	0.0	0.0	0.0	0.0	0.8544	0.0	0.0	0.634
1601	DAB2	DAB adaptor protein 2	2.7119	0.6824	0.3703	0.1064	0.4311	2.153	0.7673	6.3817	0.6947	1.16	0.7493	0.9407
1605	DAG1	dystroglycan 1	0.1368	0.234	0.2171	1.9089	1.0614	1.6866	0.6339	0.3476	0.2529	1.2717	0.5592	0.2893
1615	DARS1	aspartyl-tRNA synthetase 1	8.3442	5.728	6.9416	2.1889	0.9964	3.9685	8.5041	1.7778	3.5894	3.3911	0.3664	2.1233
1622	DBI	diazepam binding inhibitor, acyl-CoA binding protein	0.1986	0.0	0.0	0.0	0.0	0.0	0.0	0.0	0.0	0.0	0.0	0.0
1629	DBT	dihydrolipoamide branched chain transacylase E2	1.382	1.6243	1.0118	0.8857	0.6706	0.3089	1.0126	0.5056	0.4544	4.0934	1.377	0.8692
1632	ECI1	enoyl-CoA delta isomerase 1	0.404	0.5373	0.0	0.0	0.0	0.0894	0.0	0.1709	0.5022	0.0	0.0	0.8786
1634	DCN	decorin	0.0475	8.4154	0.0	6.2268	0.0	15.5046	0.0	0.0183	6.6994	0.0	0.0185	0.0
1639	DCTN1	dynactin subunit 1	0.2672	0.4455	0.257	0.0046	0.1931	0.8639	0.4526	0.7002	1.1826	0.4536	0.7872	1.1803
1642	DDB1	damage specific DNA binding protein 1	0.7021	1.5	1.3519	0.9472	0.0607	1.2526	0.7288	0.7254	0.4179	0.1214	0.0187	0.3907
1645	AKR1C1	aldo-keto reductase family 1 member C1	0.5616	0.6084	0.6928	0.0877	0.2964	0.0	0.1411	0.4019	0.2857	7.0831	0.2476	0.1397
1646	AKR1C2	aldo-keto reductase family 1 member C2	0.7354	0.7967	0.8005	0.0907	0.35	0.0	0.1299	0.5262	0.1618	0.5605	0.2863	0.0
1650	DDOST	dolichyl-diphosphooligosaccharide--protein glycosyltransferase non-catalytic subunit	34.1714	55.412	88.228	7.6427	21.5053	8.7239	42.409	75.4715	27.3341	25.4748	15.8925	41.385
1652	DDT	D-dopachrome tautomerase	0.9739	0.0	0.0	0.0	0.0	0.0	0.0	0.0	0.0	0.0	0.0	0.0
1653	DDX1	DEAD-box helicase 1	2.0022	8.4083	8.3301	2.9338	5.6609	8.5712	6.1236	8.5195	2.5035	1.1684	1.9743	4.1569
1654	DDX3X	DEAD-box helicase 3 X-linked	10.8109	18.9617	19.7823	5.1557	20.6763	8.6023	21.6062	29.1231	15.2695	6.9424	19.1916	18.5423
1655	DDX5	DEAD-box helicase 5	26.4363	26.9714	34.8844	3.2172	17.1881	23.9308	28.1459	37.5881	16.314	9.7697	11.1693	33.228
1656	DDX6	DEAD-box helicase 6	0.648	0.4166	2.0627	2.002	1.4632	2.5681	2.079	2.1151	0.9775	2.6559	1.2173	0.6032
1659	DHX8	DEAH-box helicase 8	0.6438	0.4452	0.2159	0.0	0.2601	0.0	0.0	0.2309	0.5022	0.0	0.2994	0.3525
1660	DHX9	DExH-box helicase 9	0.626	2.3506	2.3012	0.5166	0.0454	0.3389	0.3524	1.393	0.8237	0.4981	0.0244	1.5929
1665	DHX15	DEAH-box helicase 15	0.5028	3.4073	1.1642	0.4972	0.8976	1.5614	0.7418	0.8957	0.4659	0.6058	0.2259	0.5073
1666	DECR1	2,4-dienoyl-CoA reductase 1	33.8081	0.992	12.0721	5.4312	12.6079	0.0	20.767	4.1211	0.0	61.3947	15.895	8.5497
1674	DES	desmin	12.2629	3.5436	4.9079	603.5393	2.9652	1012.1004	1.9619	3.3233	29.523	10.6878	3.0002	18.9684
1676	DFFA	DNA fragmentation factor subunit alpha	0.0835	0.0	0.0	0.0	0.0	0.0	0.0	0.0	0.0	0.0	0.0	0.0
1678	TIMM8A	translocase of inner mitochondrial membrane 8A	61.748	48.2733	89.7166	3.3924	134.9799	9.6704	123.2443	152.1468	120.3912	99.0023	155.7998	71.9689
1690	COCH	cochlin	0.0282	0.6567	0.0	0.0	0.0	0.0	0.0676	0.1536	0.1517	0.0	0.0	0.0
1719	DHFR	dihydrofolate reductase	0.4048	0.0	0.711	0.2691	0.1207	0.8215	0.1089	0.3979	0.3732	0.0147	0.1134	0.0655
1723	DHODH	dihydroorotate dehydrogenase (quinone)	0.9277	0.5135	0.3688	0.0	0.0245	0.0	0.0	0.0329	0.2267	1.364	0.0491	0.0
1729	DIAPH1	diaphanous related formin 1	0.3471	1.3801	0.0215	0.004	0.3514	0.0082	0.6337	0.4898	0.6902	0.2355	0.5042	0.5536
1730	DIAPH2	diaphanous related formin 2	0.3981	0.4809	0.3456	0.0	0.0765	0.0	0.7591	0.593	1.3786	0.5272	0.0451	0.4328
1736	DKC1	dyskerin pseudouridine synthase 1	0.0	0.238	0.1232	1.052	0.0188	0.4616	0.0627	0.0	0.0	0.0	0.0	0.0
1737	DLAT	dihydrolipoamide S-acetyltransferase	26.3457	27.1708	22.7951	185.0462	46.7663	37.5537	45.0984	32.6	48.1121	33.0569	40.3616	79.7628
1738	DLD	dihydrolipoamide dehydrogenase	11.1812	15.8854	21.7162	21.2878	12.4236	15.0509	6.8903	23.7366	3.3889	20.1486	10.287	10.6623
1739	DLG1	discs large MAGUK scaffold protein 1	2.6435	1.4409	2.7998	1.1877	4.4697	1.0278	4.8402	2.3763	3.7229	1.991	6.0457	3.0514
1743	DLST	dihydrolipoamide S-succinyltransferase	54.6271	83.4365	52.9575	25.7108	20.4427	6.7154	7.3371	81.9876	101.0517	25.0489	40.6059	107.844
1756	DMD	dystrophin	0.5146	0.0791	0.1398	10.787	0.1094	3.2874	0.2997	0.0858	0.1733	0.1202	0.3311	0.1765
1757	SARDH	sarcosine dehydrogenase	5.2977	35.3457	37.9026	0.2052	1.4951	0.3701	8.4911	23.4902	8.7408	3.648	0.9867	14.1683
1759	DNM1	dynamin 1	0.3905	0.1808	0.0	0.0235	0.0	0.1051	0.0145	0.063	0.3196	0.3472	0.0	0.1245
1763	DNA2	DNA replication helicase/nuclease 2	0.4336	0.0	0.0	0.0	0.0	0.0	0.0	0.0	0.0	0.0	0.0	0.0
1778	DYNC1H1	dynein cytoplasmic 1 heavy chain 1	0.0421	0.3401	1.278	1.6953	0.0	0.6845	0.2851	5.0762	0.0182	0.003	0.0178	0.0576
1785	DNM2	dynamin 2	0.279	0.8475	0.9358	0.0758	1.7278	0.5629	1.675	2.9556	0.7971	0.459	0.3946	1.1269
1800	DPEP1	dipeptidase 1	0.1126	0.2115	0.1367	0.1073	0.0	0.1974	0.0	0.0722	0.0	0.0916	0.0	0.0504
1803	DPP4	dipeptidyl peptidase 4	1.9598	5.4589	2.8762	0.067	0.0925	0.0	4.8947	2.8387	3.259	0.4442	0.0166	0.8877
1805	DPT	dermatopontin	4.2187	0.0	0.0	1.4322	0.0	16.5321	0.0	0.0	0.0	2.2156	0.0	0.0
1806	DPYD	dihydropyrimidine dehydrogenase	1.4	2.3285	2.4559	0.0	0.0564	0.1496	2.8239	1.5062	1.4737	2.1294	0.2042	1.5951
1807	DPYS	dihydropyrimidinase	43.061	88.4977	105.0996	0.0861	34.2699	1.1868	72.8993	60.0135	72.8907	16.9455	13.4935	67.899
1808	DPYSL2	dihydropyrimidinase like 2	8.4993	18.3494	28.5574	4.5185	5.5406	60.4975	14.205	19.9602	16.8564	9.5414	3.8182	18.0062
1809	DPYSL3	dihydropyrimidinase like 3	0.9215	3.5294	0.7634	0.4436	0.4886	8.7101	0.5748	0.3561	1.3249	0.9926	0.2182	2.6291
1822	ATN1	atrophin 1	0.06	0.0	0.0263	0.0	0.0	0.0	0.0	0.0	0.0	0.0	0.0433	0.0
1823	DSC1	desmocollin 1	0.033	0.0	0.0396	0.0	0.028	0.0	0.0106	0.026	0.0	0.0	0.0	0.0
1829	DSG2	desmoglein 2	0.348	0.5717	1.4472	0.0	0.2833	0.0	0.4734	0.0125	0.0	0.2949	0.0	0.86
1831	TSC22D3	TSC22 domain family member 3	0.111	0.0	0.0	0.3945	0.0	0.3264	0.0	0.0	0.0	0.0	0.0	0.0
1832	DSP	desmoplakin	1.0228	0.3641	0.3006	4.8304	0.7166	0.7418	0.5716	0.7839	0.8994	0.8932	0.8388	0.5516
1837	DTNA	dystrobrevin alpha	0.2798	0.0119	0.0147	5.0696	0.5721	1.54	1.4668	0.0092	0.574	1.0564	0.5099	0.0
1838	DTNB	dystrobrevin beta	0.3114	0.0146	0.018	1.4508	0.2597	0.8492	1.1854	0.0113	0.2508	1.0195	0.1144	0.0
1845	DUSP3	dual specificity phosphatase 3	1.3243	5.7463	1.295	2.6893	3.2424	4.0031	3.7057	6.3859	7.1511	0.0342	2.4605	4.9013
1854	DUT	deoxyuridine triphosphatase	0.1574	0.2866	0.2971	0.681	0.3513	2.5783	0.282	0.0	0.2478	0.0	0.3535	0.0
1861	TOR1A	torsin family 1 member A	0.5457	1.1546	1.0604	0.0	0.0	0.0	1.0627	1.7841	0.3926	0.2542	0.3165	1.8841
1890	TYMP	thymidine phosphorylase	0.0498	0.0	0.0	0.0	0.0	0.0	5.207	0.0	2.9767	0.0	0.0	2.6967
1891	ECH1	enoyl-CoA hydratase 1	4.692	9.5436	8.7534	7.6844	16.2811	7.9999	6.8139	5.0299	8.0188	8.4753	12.3735	11.4056
1892	ECHS1	enoyl-CoA hydratase, short chain 1	276.9838	432.3564	503.0765	401.7247	640.5274	284.1166	675.258	664.1269	529.6803	209.6585	600.0113	675.4631
1915	EEF1A1	eukaryotic translation elongation factor 1 alpha 1	135.1227	447.863	149.205	27.0413	84.1555	64.8658	292.0922	146.431	389.9059	42.9963	92.2268	224.9015
1917	EEF1A2	eukaryotic translation elongation factor 1 alpha 2	19.7239	17.0297	29.9834	56.2274	19.4406	35.7853	69.0543	20.0382	11.2169	21.5489	19.7898	14.8317
1933	EEF1B2	eukaryotic translation elongation factor 1 beta 2	144.5165	71.4161	221.4419	6.3614	116.8461	49.6293	184.2707	288.2668	105.5703	143.5271	134.7425	152.0799
1936	EEF1D	eukaryotic translation elongation factor 1 delta	76.126	118.2521	145.7298	1.261	63.8128	20.7394	67.3015	202.4743	244.724	80.6688	56.106	138.7576
1937	EEF1G	eukaryotic translation elongation factor 1 gamma	5.3444	25.1974	27.9261	6.0848	3.9784	12.6191	21.836	13.1502	8.3561	4.3908	1.8322	9.2325
1938	EEF2	eukaryotic translation elongation factor 2	32.6679	20.2103	26.1544	17.5007	5.5874	26.9559	18.1985	18.691	15.4144	27.1496	5.191	14.9833
1956	EGFR	epidermal growth factor receptor	1.2405	1.2056	1.8373	0.1477	0.489	0.0378	1.6211	3.2288	2.2203	0.5506	0.3391	1.3988
1962	EHHADH	enoyl-CoA hydratase and 3-hydroxyacyl CoA dehydrogenase	3.6028	5.5222	12.0826	0.0	16.503	0.0	16.4813	1.0716	13.7326	2.7089	10.0177	21.4653
1964	EIF1AX	eukaryotic translation initiation factor 1A X-linked	1.0444	0.0	0.0	0.0	0.225	0.0	0.0	0.0	0.0	0.0	0.0	0.017
1965	EIF2S1	eukaryotic translation initiation factor 2 subunit alpha	6.6367	15.6406	9.5173	1.8398	4.8591	5.246	16.1319	7.8569	17.2116	4.871	3.064	18.009
1968	EIF2S3	eukaryotic translation initiation factor 2 subunit gamma	0.2481	0.8613	0.1209	0.1692	0.0234	0.334	0.3626	0.0482	0.7753	0.2822	0.0123	0.1002
1973	EIF4A1	eukaryotic translation initiation factor 4A1	44.8748	64.1791	52.7313	9.9833	48.1696	27.984	67.6262	75.6209	50.9704	34.272	45.6449	68.7152
1974	EIF4A2	eukaryotic translation initiation factor 4A2	24.2079	32.1193	41.7145	8.8716	32.5297	18.807	54.9212	51.82	28.9051	18.3509	44.1786	36.1698
1975	EIF4B	eukaryotic translation initiation factor 4B	0.2095	0.0891	0.0965	0.0	0.0972	0.0449	0.0534	0.0681	0.0425	0.1352	0.0919	0.0276
1977	EIF4E	eukaryotic translation initiation factor 4E	3.1145	1.3845	5.1635	0.6765	1.7313	2.4766	3.4164	4.5535	3.7384	0.9988	2.1685	6.4516
1981	EIF4G1	eukaryotic translation initiation factor 4 gamma 1	3.4104	5.3661	5.4225	1.009	3.4308	1.4695	4.175	5.6455	6.309	2.0345	7.41	5.2782
1982	EIF4G2	eukaryotic translation initiation factor 4 gamma 2	0.0186	0.3169	0.8851	0.0	0.1057	0.0193	0.0	0.6684	0.5717	0.5174	0.0	0.4474
1983	EIF5	eukaryotic translation initiation factor 5	17.9313	35.0296	30.9796	2.8018	27.4518	12.4218	39.5282	28.2326	17.4475	6.7718	21.9487	39.102
1984	EIF5A	eukaryotic translation initiation factor 5A	75.3132	88.4384	50.1658	18.2625	19.8688	34.8887	59.5134	42.1491	70.077	35.6912	16.1365	44.7407
1994	ELAVL1	ELAV like RNA binding protein 1	10.8425	7.8931	19.1139	0.0	1.0792	2.2082	6.9625	10.7753	7.0138	12.2386	1.0912	24.8532
2011	MARK2	microtubule affinity regulating kinase 2	0.0329	0.0	0.0	0.0	0.0	0.0	0.0	0.0	0.0	0.0	0.0	0.0535
2017	CTTN	cortactin	0.6935	2.7199	3.2482	0.2985	1.6222	0.3997	0.7127	1.5972	0.8774	0.7887	1.1803	0.7652
2021	ENDOG	endonuclease G	0.5708	0.0	4.8004	13.3259	0.0	3.9193	2.0687	1.6674	1.8284	0.6625	1.8934	4.1122
2023	ENO1	enolase 1	20.4843	3.521	6.1927	8.9855	14.7743	15.9901	29.3615	20.9576	6.1583	11.4657	26.4532	3.9768
2026	ENO2	enolase 2	170.0091	142.5031	260.0326	403.2451	409.5548	550.4141	250.0166	262.6788	252.386	164.0887	539.0118	151.6098
2027	ENO3	enolase 3	26.8149	22.5811	19.5539	184.2501	29.3341	247.5918	38.3485	27.3503	40.8816	27.2451	30.0818	16.0201
2028	ENPEP	glutamyl aminopeptidase	2.0185	0.0	0.0	0.0	0.0	0.0	0.0	0.0	0.0	0.0	0.0	0.0
2035	EPB41	erythrocyte membrane protein band 4.1	0.9245	1.1853	0.4312	0.5092	2.5004	0.0622	1.4741	0.592	1.6716	1.6675	4.1192	0.8114
2036	EPB41L1	erythrocyte membrane protein band 4.1 like 1	0.0347	0.12	0.2771	0.02	0.074	0.087	0.259	0.2631	0.2449	0.0	0.0	0.1287
2037	EPB41L2	erythrocyte membrane protein band 4.1 like 2	0.0262	0.0	0.0	0.0201	0.0077	0.0309	0.0	0.0051	0.0	0.2768	0.0	0.0
2039	DMTN	dematin actin binding protein	0.4121	0.5922	0.322	0.0	2.4281	0.5241	0.0	0.0594	0.1794	2.3053	3.4068	0.3451
2052	EPHX1	epoxide hydrolase 1	0.8059	1.0376	0.0	0.0	0.0	0.0	0.0	0.0	0.5168	0.0	0.0	0.4303
2054	STX2	syntaxin 2	0.1972	0.0	0.0	0.0	0.0	0.0	0.0	0.0	0.0	0.0	0.0	0.1124
2058	EPRS1	glutamyl-prolyl-tRNA synthetase 1	3.6127	4.1242	5.843	0.6253	0.6938	0.3426	5.4487	5.3638	10.3368	1.1046	6.8303	3.2306
2060	EPS15	epidermal growth factor receptor pathway substrate 15	0.2509	0.8013	0.6506	0.1105	0.0343	0.1367	0.1869	0.9767	1.699	0.8026	0.2462	1.8624
2077	ERF	ETS2 repressor factor	0.0057	0.0786	0.5108	0.0	0.2238	0.0835	0.0	0.0818	0.0073	0.0	0.0901	0.0
2079	ERH	ERH mRNA splicing and mitosis factor	74.4702	14.3416	8.1536	0.433	2.9085	2.6176	15.1033	5.6961	14.8721	41.1243	3.4499	20.4636
2081	ERN1	endoplasmic reticulum to nucleus signaling 1	0.3623	0.9562	0.7569	0.0	1.107	0.8688	0.6244	0.947	0.4191	0.0844	0.6571	0.5976
2091	FBL	fibrillarin	8.7217	8.0779	6.0266	0.2872	3.5934	1.3522	3.0194	3.3703	8.5906	5.1453	2.9394	5.8066
2098	ESD	esterase D	1.8185	0.0	3.5428	0.0	1.008	0.9295	1.6308	1.7281	0.5572	2.4725	0.6489	0.619
2107	ETF1	eukaryotic translation termination factor 1	12.0107	15.2221	16.57	4.1061	8.3034	12.1555	22.6865	14.267	15.2139	7.3048	22.9373	19.4074
2108	ETFA	electron transfer flavoprotein subunit alpha	525.947	402.8384	140.6103	67.3994	96.983	27.5013	104.5418	238.1782	656.6103	409.5218	133.2048	381.8365
2109	ETFB	electron transfer flavoprotein subunit beta	491.8047	425.1722	720.1689	150.1062	467.4464	304.4498	478.6933	915.3076	481.3072	607.9813	502.0015	538.9915
2110	ETFDH	electron transfer flavoprotein dehydrogenase	7.8806	24.3234	26.0594	30.0652	4.2277	13.1016	8.1892	20.0533	7.9379	9.7025	3.1363	20.0495
2117	ETV3	ETS variant transcription factor 3	0.009	0.012	0.0184	0.0	0.0	0.1314	0.0	0.0186	0.0114	0.0	0.0	0.0
2130	EWSR1	EWS RNA binding protein 1	3.4663	0.7742	0.6072	0.2925	5.7	1.9409	4.7845	0.1358	0.8494	3.9428	0.624	0.6908
2147	F2	coagulation factor II, thrombin	0.1231	0.2579	0.8061	0.4063	0.3148	1.9676	0.1969	1.1118	0.3259	0.1686	0.0662	0.4927
2169	FABP2	fatty acid binding protein 2	0.1693	0.319	0.1745	0.0	0.3238	0.0	0.0	0.0	0.0	0.0	0.7132	0.1763
2171	FABP5	fatty acid binding protein 5	19.3243	27.2279	40.9142	23.0825	18.9906	259.3996	29.1317	34.3338	27.3841	20.4578	25.138	18.9228
2173	FABP7	fatty acid binding protein 7	2.9216	5.198	27.9328	0.0	17.9783	1.1727	22.2626	22.1796	16.5197	3.8434	9.122	7.4015
2180	ACSL1	acyl-CoA synthetase long chain family member 1	12.3839	23.3574	27.9917	54.3089	4.1447	15.9903	15.7519	14.5602	12.6486	7.3784	0.6233	17.845
2181	ACSL3	acyl-CoA synthetase long chain family member 3	0.2854	0.3567	0.5391	0.0259	0.1721	0.0955	1.4784	0.2766	0.3177	0.0498	0.226	0.2722
2182	ACSL4	acyl-CoA synthetase long chain family member 4	0.554	1.7093	1.9508	0.0246	0.3913	0.2199	2.8557	0.7993	1.3799	0.4733	0.4466	1.1404
2184	FAH	fumarylacetoacetate hydrolase	16.7278	15.4089	16.8982	0.0	14.0801	0.2431	4.709	13.19	19.9797	68.1043	14.4828	19.3325
2193	FARSA	phenylalanyl-tRNA synthetase subunit alpha	2.1869	2.4332	2.6144	0.2166	0.4374	0.4271	1.0874	4.7097	0.7472	2.1746	0.524	3.6438
2194	FASN	fatty acid synthase	0.9629	1.0313	1.8302	0.0326	0.1677	0.1617	3.2158	1.1465	0.8741	0.4637	0.212	1.1047
2197	FAU	FAU ubiquitin like and ribosomal protein S30 fusion	242.3499	247.8734	89.3308	0.0	3.7924	0.0	6.188	56.7027	214.058	126.9231	3.1443	413.8085
2203	FBP1	fructose-bisphosphatase 1	0.8942	2.6407	2.0337	0.0	1.2128	0.0	4.5135	1.6387	0.9619	4.8616	0.1911	0.4539
2232	FDXR	ferredoxin reductase	4.8981	9.3961	11.2327	0.2069	0.6224	0.0928	2.8733	1.7871	0.2834	5.4596	2.9412	15.3855
2235	FECH	ferrochelatase	2.8684	3.4169	5.5536	1.0782	2.8281	1.0567	7.0315	7.0418	8.9916	3.7682	3.8072	8.5222
2237	FEN1	flap structure-specific endonuclease 1	1.3328	1.0087	0.0	0.0	0.0	0.0	0.0	0.0	0.774	0.1855	0.0	0.3582
2243	FGA	fibrinogen alpha chain	1.0605	3.2004	4.239	0.9156	1.9049	3.4407	1.733	7.1612	2.4873	0.3387	2.842	0.6187
2244	FGB	fibrinogen beta chain	13.0762	4.0733	5.6623	2.6856	14.6687	3.8991	6.2544	5.7043	1.4505	1.0506	36.1141	1.5983
2266	FGG	fibrinogen gamma chain	5.332	37.3401	38.0532	14.6594	17.0115	41.636	29.7655	69.8622	10.3897	10.0178	9.0829	11.2565
2271	FH	fumarate hydratase	260.4864	332.4432	188.1941	128.7806	205.1132	100.7393	204.96	189.5522	413.3181	244.6084	204.4113	272.9509
2273	FHL1	four and a half LIM domains 1	0.8429	0.7299	1.4518	4.0201	1.7104	22.4224	0.8374	1.0079	1.5679	0.0	2.5299	0.0
2275	FHL3	four and a half LIM domains 3	0.0492	0.198	0.3519	0.0508	0.0646	1.6752	0.1765	0.3378	0.2016	0.0225	0.0	0.1857
2280	FKBP1A	FKBP prolyl isomerase 1A	26.6517	119.8017	121.2428	40.1064	102.1901	129.5209	147.5192	152.261	72.2024	26.1559	138.3656	83.8553
2286	FKBP2	FKBP prolyl isomerase 2	361.3396	218.0596	170.4032	0.3325	36.9558	1.1435	288.7355	321.3446	336.7668	195.0689	30.6421	262.8753
2287	FKBP3	FKBP prolyl isomerase 3	33.433	23.1782	22.4344	1.8578	7.7095	1.4311	25.5715	35.013	36.4398	17.469	5.9559	28.4945
2288	FKBP4	FKBP prolyl isomerase 4	4.4101	4.9873	4.4853	1.1892	6.5399	0.7209	14.4681	5.5127	2.0421	1.7404	6.4308	3.534
2314	FLII	FLII actin remodeling protein	0.0114	0.1619	0.252	0.0806	0.0	0.2303	0.4232	0.3351	0.0	0.0118	0.0	0.2199
2316	FLNA	filamin A	4.2201	3.5375	3.143	1.8129	1.1674	8.3588	1.9422	4.9529	3.7173	2.3673	0.4905	1.3156
2317	FLNB	filamin B	3.301	4.056	2.2559	1.488	0.6618	2.0524	2.959	5.4169	5.9867	0.5039	0.714	2.4395
2318	FLNC	filamin C	0.1328	0.2586	0.3041	8.7411	0.2224	9.3391	0.5998	0.52	0.271	0.0493	0.05	0.1387
2319	FLOT2	flotillin 2	0.1071	0.462	1.4351	9.2874	2.6018	7.3553	0.5322	0.4826	0.8937	0.2716	0.5233	0.1248
2332	FMR1	fragile X messenger ribonucleoprotein 1	0.2811	0.0	0.042	0.0	0.0	0.0956	0.0	0.0	0.0	0.0	0.0498	0.0
2335	FN1	fibronectin 1	1.6465	3.3598	1.9703	0.147	1.4429	2.9133	3.0086	5.4267	6.9241	3.0032	2.4362	3.6411
2339	FNTA	farnesyltransferase, CAAX box, alpha	0.075	2.9248	0.6113	0.1027	0.2763	0.5565	0.2765	0.512	2.6687	0.0862	0.2505	0.9941
2395	FXN	frataxin	7.8444	6.9421	3.5376	1.9934	5.8056	2.3491	6.169	4.3512	15.3777	29.5787	23.8118	28.7624
2483	FRG1	FSHD region gene 1	1.083	2.3917	1.3993	0.0	4.2625	0.8964	1.4545	1.4277	2.0285	0.5479	1.7684	1.232
2495	FTH1	ferritin heavy chain 1	4.1932	92.5732	47.3587	1.039	49.9888	7.5808	8.5528	77.4038	44.2189	29.0529	61.4806	8.6389
2512	FTL	ferritin light chain	1.4886	3.4284	4.645	0.0	1.2873	0.0	0.4731	1.2905	0.0	0.8939	0.733	0.6473
2521	FUS	FUS RNA binding protein	18.6533	14.3627	9.3956	5.0419	22.9811	6.2227	28.1613	10.8505	27.1628	8.1953	25.324	18.2412
2534	FYN	FYN proto-oncogene, Src family tyrosine kinase	0.1208	0.3784	0.4653	0.5639	0.0656	0.5099	0.7068	0.5368	0.0917	0.0799	0.0637	0.1093
2539	G6PD	glucose-6-phosphate dehydrogenase	0.27	0.7702	1.4301	0.367	0.0377	2.4034	2.091	2.0796	0.7063	17.319	0.0	0.1199
2547	XRCC6	X-ray repair cross complementing 6	0.2665	0.0454	0.4966	0.0	0.033	0.024	0.044	0.1194	0.3245	0.0271	0.0387	0.0401
2551	GABPA	GA binding protein transcription factor subunit alpha	0.3419	0.1779	0.035	0.0	0.0305	0.0	0.0131	0.0295	0.0318	0.2189	0.0206	0.0
2580	GAK	cyclin G associated kinase	0.754	1.141	0.9789	0.1645	2.1322	0.1667	2.4918	2.4481	2.4004	0.7959	2.2522	2.3698
2582	GALE	UDP-galactose-4-epimerase	0.0553	0.3845	0.2129	0.0	0.0	0.0	0.2586	3.5485	0.5337	0.1196	0.0	0.5676
2592	GALT	galactose-1-phosphate uridylyltransferase	0.4329	3.4625	1.8162	0.5946	0.0	0.1442	0.9945	1.4726	0.5184	1.195	0.0	0.3613
2593	GAMT	guanidinoacetate N-methyltransferase	0.7397	0.0	1.1806	0.0	1.8766	0.0	14.4276	2.7898	0.3317	0.0777	7.6528	0.442
2595	GANC	glucosidase alpha, neutral C	0.1362	0.0	0.0	0.0	0.0	0.0	0.0	0.0	0.0	0.0	0.0	0.0
2597	GAPDH	glyceraldehyde-3-phosphate dehydrogenase	591.3883	658.9237	875.6111	1626.8828	754.1807	1768.9596	1124.2943	819.2342	803.0979	251.1528	954.9337	470.9606
2617	GARS1	glycyl-tRNA synthetase 1	0.7927	0.486	0.7792	3.4162	0.0968	0.421	1.0402	0.7322	0.1703	0.7487	0.0841	0.3706
2618	GART	phosphoribosylglycinamide formyltransferase, phosphoribosylglycinamide synthetase, phosphoribosylaminoimidazole synthetase	0.0	0.0	0.0	0.1636	0.0616	0.2956	0.4562	0.0	0.0	0.0411	0.0546	0.0813
2620	GAS2	growth arrest specific 2	9.6874	15.4093	14.0786	0.0	15.4353	0.0	9.625	11.8082	19.4235	10.5832	16.3556	8.5903
2628	GATM	glycine amidinotransferase	0.7255	0.1302	0.2594	0.0	0.0	0.1016	0.0649	0.2485	0.4057	0.4383	0.0	0.4273
2632	GBE1	1,4-alpha-glucan branching enzyme 1	0.3919	0.7482	1.3997	0.1024	0.4081	0.1512	1.0458	1.7631	0.5015	0.3142	0.2619	0.5255
2639	GCDH	glutaryl-CoA dehydrogenase	0.4105	3.3334	5.7784	3.6102	2.4516	2.8847	6.7802	1.6747	2.3573	1.2144	15.0984	5.346
2643	GCH1	GTP cyclohydrolase 1	3.6666	4.4177	5.0031	0.0	4.0634	0.0	6.391	7.4527	4.5381	9.244	4.8455	12.2054
2644	GCHFR	GTP cyclohydrolase I feedback regulator	16.7418	56.9001	40.1864	0.0	48.7547	0.0	132.5341	40.2426	59.1367	29.1999	6.0861	32.4502
2645	GCK	glucokinase	3.2137	2.0612	2.3271	0.0	5.3138	0.0	4.0706	3.3017	3.3121	9.2459	4.1427	2.0609
2646	GCKR	glucokinase regulator	0.8518	6.4679	10.6534	0.044	0.811	0.0457	4.299	4.5739	1.2423	2.0134	0.1517	3.066
2647	BLOC1S1	biogenesis of lysosomal organelles complex 1 subunit 1	2.0989	0.7224	0.8466	0.0	3.2496	0.0	5.3691	0.9021	0.0	3.5432	4.1931	0.2774
2653	GCSH	glycine cleavage system protein H	176.8879	171.2917	32.8011	0.0	7.3716	0.0	9.1585	52.7837	240.0783	130.1911	0.0	112.347
2664	GDI1	GDP dissociation inhibitor 1	9.3716	13.9489	11.3878	3.4678	2.2527	4.3626	4.8592	7.248	7.6064	2.2273	2.3273	3.7673
2665	GDI2	GDP dissociation inhibitor 2	6.8597	10.493	10.5078	6.972	7.6451	12.8419	10.621	6.8098	11.671	5.2799	7.6988	7.7338
2670	GFAP	glial fibrillary acidic protein	15.2924	42.5799	34.9951	0.8742	42.1509	1.3519	57.5262	41.0601	12.9558	68.5593	28.3988	31.8598
2671	GFER	growth factor, augmenter of liver regeneration	1.1443	0.0	0.0	0.0	0.0	0.0	0.0	0.0	0.0	0.9232	0.0	0.0
2673	GFPT1	glutamine--fructose-6-phosphate transaminase 1	0.1479	0.1111	0.1878	0.0	0.0	0.1767	0.2948	0.2123	0.1635	0.0717	0.0	0.0137
2705	GJB1	gap junction protein beta 1	0.1316	0.0	0.0	0.0	0.0	0.0	0.0	0.0	0.0	0.0	0.0	0.0
2710	GK	glycerol kinase	27.0532	28.0379	32.8788	1.9403	12.6846	0.6224	63.7951	32.6516	36.0129	15.7402	5.3828	39.3499
2712	GK2	glycerol kinase 2	1.648	2.1906	2.5075	0.2488	1.3191	0.0694	5.4891	2.0432	2.1153	0.5283	0.4163	2.0523
2717	GLA	galactosidase alpha	0.0892	0.7122	1.061	0.1682	0.3358	0.7021	0.8992	1.0006	0.2345	0.0	0.175	0.3704
2720	GLB1	galactosidase beta 1	1.1686	1.3624	0.664	0.0	3.4728	8.9711	3.8073	0.204	2.5459	2.1983	3.7536	1.3161
2729	GCLC	glutamate-cysteine ligase catalytic subunit	2.1652	8.8645	2.762	0.4414	0.4943	0.7577	2.676	2.3354	3.9597	0.8347	0.4076	3.1013
2730	GCLM	glutamate-cysteine ligase modifier subunit	4.2818	1.7324	0.5906	0.0	0.1	0.0	0.9438	0.8297	3.1301	0.0	0.1925	1.3962
2731	GLDC	glycine decarboxylase	0.4218	2.5767	2.4719	0.0	0.5647	0.0	2.0567	0.5851	1.838	0.4721	0.0883	1.4779
2734	GLG1	golgi glycoprotein 1	0.0	0.031	0.2689	0.0871	0.0237	0.2957	0.3436	0.0752	0.2027	0.0	0.0776	0.1111
2739	GLO1	glyoxalase I	47.1678	76.921	83.6207	24.5434	23.5295	19.0003	115.186	115.3511	56.3315	25.5208	28.0658	51.0886
2744	GLS	glutaminase	0.1451	0.5902	0.7153	0.1989	0.6545	1.1707	0.2184	0.3877	0.3039	0.0	0.2511	0.3526
2746	GLUD1	glutamate dehydrogenase 1	850.7241	799.0959	557.8753	33.7917	491.3782	37.7101	1175.3662	649.8319	709.0219	387.7621	504.7347	773.5038
2747	GLUD2	glutamate dehydrogenase 2	559.0852	392.7728	291.793	13.5303	161.2852	14.6138	366.7046	296.0491	344.3021	269.5919	161.4627	443.245
2752	GLUL	glutamate-ammonia ligase	34.0491	49.8326	7.3933	0.0	25.4753	1.1721	129.2084	63.2723	108.8453	11.6427	2.9131	3.2677
2764	GMFB	glia maturation factor beta	6.6038	10.7255	21.4418	0.2452	1.5373	0.3184	17.4769	10.5427	12.7264	6.4352	2.5994	0.2576
2770	GNAI1	G protein subunit alpha i1	0.0776	0.2598	0.5701	6.187	0.1684	7.3037	0.3568	0.495	0.0824	0.0	0.0769	0.0
2771	GNAI2	G protein subunit alpha i2	0.0828	0.2771	0.608	6.9366	0.1796	9.0531	0.3806	0.5279	0.0879	0.0	0.082	0.0
2773	GNAI3	G protein subunit alpha i3	0.069	0.2309	0.5067	5.4996	0.1497	6.4922	0.3172	0.44	0.0732	0.0	0.0683	0.0
2775	GNAO1	G protein subunit alpha o1	0.0758	0.2206	0.5569	5.938	0.1645	7.0465	0.3486	0.452	0.0805	0.0	0.0751	0.0
2782	GNB1	G protein subunit beta 1	2.4459	6.7166	7.2937	0.6716	0.204	23.824	3.4384	6.2298	3.0069	4.6614	0.0	3.3594
2783	GNB2	G protein subunit beta 2	1.7646	5.1759	8.7138	0.7231	0.6397	19.3331	0.8141	5.9211	2.9902	3.903	0.7995	3.7374
2784	GNB3	G protein subunit beta 3	0.2906	0.0353	0.3115	0.1637	0.0	0.5852	0.2502	0.2262	0.1777	0.0683	0.0	0.0182
2794	GNL1	G protein nucleolar 1 (putative)	0.184	0.4482	0.4271	0.2605	0.0669	0.4028	0.3714	0.2705	0.1367	0.1304	0.3077	0.1888
2799	GNS	glucosamine (N-acetyl)-6-sulfatase	3.414	10.4091	2.3589	0.0409	11.03	3.225	16.3571	13.5602	7.3105	3.3441	6.727	9.6876
2801	GOLGA2	golgin A2	0.7864	0.7835	0.4835	1.3896	0.9175	3.851	2.0074	2.5644	0.7844	0.1701	0.4329	0.8294
2802	GOLGA3	golgin A3	0.3776	0.0654	0.2955	0.0	0.1284	0.1844	0.3775	0.3824	1.0272	0.6014	0.0968	0.1704
2804	GOLGB1	golgin B1	0.0171	0.0	0.0241	0.003	0.0173	0.021	0.0637	0.081	0.0782	0.3837	0.0163	0.0326
2805	GOT1	glutamic-oxaloacetic transaminase 1	5.1176	4.4298	2.3097	28.0848	5.3452	23.2294	2.4407	4.3245	1.1388	29.0848	2.094	1.7084
2806	GOT2	glutamic-oxaloacetic transaminase 2	166.9392	242.6331	333.1963	572.7584	272.5426	371.1724	314.3677	265.9953	230.7679	188.2298	283.9783	256.1715
2810	SFN	stratifin	7.3364	9.6529	11.751	6.8924	3.6217	18.663	8.0347	8.5012	3.3932	2.2136	4.0044	7.4663
2819	GPD1	glycerol-3-phosphate dehydrogenase 1	14.5827	28.9312	37.7938	4.8922	9.9007	4.7768	33.8333	4.3348	8.5587	19.6671	9.8044	16.7382
2820	GPD2	glycerol-3-phosphate dehydrogenase 2	0.1874	0.1178	0.882	0.4278	0.0429	1.0526	0.1346	1.8853	0.0577	0.0	0.0	1.0514
2821	GPI	glucose-6-phosphate isomerase	1.6537	4.2616	8.1452	87.507	3.5009	103.2659	7.2301	10.1196	2.675	1.1826	1.6078	3.6643
2822	GPLD1	glycosylphosphatidylinositol specific phospholipase D1	0.0579	0.0	0.0	0.0	0.0	0.0	0.0	0.0	0.0	0.0582	0.0	0.0
2873	GPS1	G protein pathway suppressor 1	1.3042	3.1483	4.2229	2.4918	0.7345	2.0009	2.8223	3.2716	3.141	1.3415	1.0881	6.8037
2874	GPS2	G protein pathway suppressor 2	1.5859	0.9477	0.0	0.0638	0.0	0.2671	0.4149	0.0	0.0	0.0	0.0	0.0
2875	GPT	glutamic--pyruvic transaminase	2.9529	0.0	1.6917	0.0	5.2544	0.0	0.0	6.6993	5.4158	1.4415	0.0	0.0
2876	GPX1	glutathione peroxidase 1	11.6897	3.0048	2.1771	0.5641	4.7193	0.5295	1.3037	1.8266	1.4845	14.684	7.1727	3.8934
2878	GPX3	glutathione peroxidase 3	5.3778	8.2766	8.5722	17.7915	5.1836	76.868	10.1402	18.779	7.4588	2.2432	3.578	9.0716
2885	GRB2	growth factor receptor bound protein 2	6.1394	5.3774	10.6258	0.1692	0.3696	0.7554	1.8595	2.8114	6.5625	3.8356	0.3985	0.0
2888	GRB14	growth factor receptor bound protein 14	1.0108	1.2814	9.2302	0.7029	7.5106	0.0	10.7083	7.1252	0.6272	0.7307	5.7768	6.8829
2909	ARHGAP35	Rho GTPase activating protein 35	0.1817	0.1273	0.0445	0.0	0.2161	0.2103	0.1345	0.1291	0.0859	0.071	0.1184	0.0654
2923	PDIA3	protein disulfide isomerase family A member 3	84.6233	140.8731	125.0857	2.8665	81.188	34.5699	165.3876	149.4907	128.9875	86.872	131.1503	101.5701
2926	GRSF1	G-rich RNA sequence binding factor 1	1.0344	0.1903	0.1157	0.6297	0.3733	0.5575	0.1954	0.8026	0.6969	0.7163	0.6556	0.3255
2934	GSN	gelsolin	1.2921	1.9099	0.5624	0.2407	0.0	0.2887	0.0	0.714	2.3152	1.8004	0.0115	1.6628
2935	GSPT1	G1 to S phase transition 1	0.2584	1.6569	2.4396	0.7208	1.2384	2.0221	6.8491	3.528	0.7097	0.4253	1.7285	0.9544
2936	GSR	glutathione-disulfide reductase	23.4282	26.8092	18.5851	0.0	36.213	3.7987	22.537	31.9975	32.8979	11.1744	10.1098	30.095
2937	GSS	glutathione synthetase	14.7007	2.3624	6.8494	1.5151	2.9481	1.7022	8.7186	7.2592	8.7708	6.6744	7.4433	6.0291
2938	GSTA1	glutathione S-transferase alpha 1	0.3089	0.2298	1.556	0.0	0.0	0.0	4.8435	1.0816	0.1335	5.0825	0.0	0.1789
2939	GSTA2	glutathione S-transferase alpha 2	0.239	0.1778	1.4699	0.0	0.0	0.0	4.6328	1.0262	0.1033	4.767	0.0	0.1384
2940	GSTA3	glutathione S-transferase alpha 3	215.6812	124.4195	88.0932	0.1726	223.8573	0.4728	160.3826	177.8993	199.6128	85.685	163.5481	108.9097
2941	GSTA4	glutathione S-transferase alpha 4	34.0973	28.986	8.1711	0.4071	1.6803	0.2468	3.6676	1.5029	27.6911	46.9265	3.1783	19.6933
2944	GSTM1	glutathione S-transferase mu 1	430.2099	298.5074	98.8407	1.5607	25.7215	0.0	37.9187	46.1051	584.6512	732.2391	31.8527	230.1924
2946	GSTM2	glutathione S-transferase mu 2	0.7156	0.3604	3.9207	0.1947	5.813	0.0	6.4272	0.9	2.0527	2.8613	9.0821	2.0654
2947	GSTM3	glutathione S-transferase mu 3	0.2012	0.3161	0.266	0.1708	0.356	0.0	0.6307	0.0	0.185	0.0	0.3148	0.213
2948	GSTM4	glutathione S-transferase mu 4	0.4059	0.0	3.5213	0.0	5.2633	0.0	5.4322	0.8761	1.7928	2.7852	8.4912	1.7741
2949	GSTM5	glutathione S-transferase mu 5	513.5643	433.4381	334.1017	42.0113	239.9447	13.0652	339.8614	254.5369	659.8739	793.5327	135.4679	423.3613
2950	GSTP1	glutathione S-transferase pi 1	0.6922	0.0	0.0	0.0	0.0	0.0	0.0	0.0	0.0	5.9386	0.0	0.0
2952	GSTT1	glutathione S-transferase theta 1	1.3259	1.5108	6.7558	0.3553	2.539	0.351	7.5803	5.3125	3.4943	1.7328	2.5649	5.7266
2953	GSTT2	glutathione S-transferase theta 2 (gene/pseudogene)	0.3343	0.8832	1.2391	0.2077	1.4843	0.2052	3.5891	1.2091	1.1583	0.6558	1.3855	2.8356
2959	GTF2B	general transcription factor IIB	1.137	2.7784	1.6074	0.0	1.5049	0.0	0.0	0.6497	0.4373	0.196	0.0	2.2549
2961	GTF2E2	general transcription factor IIE subunit 2	0.1116	0.0998	0.1778	0.0	0.0	0.0	0.0	0.0	0.3306	0.1296	0.7485	0.1803
2962	GTF2F1	general transcription factor IIF subunit 1	1.169	0.0	0.7846	0.0	0.027	0.0	0.0	0.0	0.2881	0.7948	0.0	0.0711
2963	GTF2F2	general transcription factor IIF subunit 2	0.3894	1.1034	0.0369	0.0	0.5846	1.6487	0.6571	0.0431	0.8262	1.9678	1.1878	0.9879
2969	GTF2I	general transcription factor IIi	3.7476	1.1116	2.5418	0.0598	1.0888	0.6534	0.3883	1.51	2.5396	2.9639	0.6528	2.4997
2982	GUCY1A1	guanylate cyclase 1 soluble subunit alpha 1	0.0273	0.0887	0.0	0.1077	0.0873	0.0903	0.121	0.0	0.1195	0.0	0.0	0.0384
2987	GUK1	guanylate kinase 1	7.1946	11.3654	20.7038	2.6303	19.235	15.7704	12.082	12.6325	5.6712	2.6444	16.8074	14.0695
2997	GYS1	glycogen synthase 1	0.0	0.0	0.0	2.2242	0.0	0.8313	0.0	0.0	0.0	0.0832	0.0	0.0
2998	GYS2	glycogen synthase 2	0.1572	0.6469	0.2065	1.4132	0.1083	0.5319	0.1678	0.1741	0.1209	0.1788	0.0443	0.5286
3005	H1-0	H1.0 linker histone	0.4096	1.9229	1.7611	0.4337	0.5298	1.0896	0.3676	1.4768	0.7321	0.2719	1.5399	0.3171
3006	H1-2	H1.2 linker histone, cluster member	39.7495	2.5797	0.9348	0.752	2.8429	2.1396	1.5667	2.812	1.0661	7.4802	2.9309	1.4068
3007	H1-3	H1.3 linker histone, cluster member	36.4705	2.3672	0.8578	0.69	2.6088	1.9634	1.4377	2.5701	0.9783	6.8642	2.6835	1.291
3008	H1-4	H1.4 linker histone, cluster member	39.7495	2.8178	1.2771	0.752	2.8429	2.1396	1.5667	2.812	1.0661	7.4802	2.9309	1.4068
3009	H1-5	H1.5 linker histone, cluster member	16.6879	0.1746	0.3895	0.0353	0.0958	0.0732	0.0	0.0809	0.0	3.9023	0.072	0.0419
3012	H2AC8	H2A clustered histone 8	73.6611	30.4293	57.775	10.0636	77.5086	58.2325	25.5825	51.5751	63.379	99.4142	45.3352	70.1081
3013	H2AC7	H2A clustered histone 7	73.7511	30.4293	57.869	10.0636	77.5086	58.2631	25.5825	51.5751	63.3451	99.4282	45.3352	70.1081
3014	H2AX	H2A.X variant histone	65.002	27.261	53.2622	11.8366	66.4859	53.8185	23.6319	46.7647	51.3948	92.14	41.8926	63.1706
3015	H2AZ1	H2A.Z variant histone 1	171.3909	59.1311	61.1065	9.9938	74.6738	54.9145	25.9175	53.1632	62.8026	131.6248	56.3991	71.8406
3017	H2BC5	H2B clustered histone 5	76.9664	112.26	31.1091	3.1317	16.1884	7.9223	10.5384	28.6071	123.3779	86.2872	20.6711	158.8739
3018	H2BC3	H2B clustered histone 3	76.3119	114.8114	31.7706	3.1004	16.5563	8.1024	10.4468	29.2572	126.1134	87.6346	17.0721	161.8958
3020	H3-3A	H3.3 histone A	0.2506	0.7032	0.3177	0.2177	0.2447	0.1713	1.3104	0.2714	0.2903	0.6889	0.4383	0.2013
3021	H3-3B	H3.3 histone B	0.2506	0.7032	0.3177	0.2177	0.2447	0.1713	1.3104	0.2714	0.2903	0.6889	0.4383	0.2013
3028	HSD17B10	hydroxysteroid 17-beta dehydrogenase 10	25.1877	22.9864	3.5866	4.1511	14.2281	1.5706	45.3221	6.6186	14.0145	36.3207	28.5098	5.7225
3029	HAGH	hydroxyacylglutathione hydrolase	205.6708	120.5881	221.6427	4.905	171.2123	2.8474	116.2003	320.2409	146.3196	214.0379	145.3111	307.615
3030	HADHA	hydroxyacyl-CoA dehydrogenase trifunctional multienzyme complex subunit alpha	5.9349	7.8026	6.8941	5.0229	1.7324	1.8488	3.4997	16.6958	9.8963	1.8836	5.4981	9.5123
3032	HADHB	hydroxyacyl-CoA dehydrogenase trifunctional multienzyme complex subunit beta	73.7036	86.2552	146.3413	175.9874	61.0513	65.4547	105.1152	21.5116	31.095	48.9674	101.7756	131.9816
3033	HADH	hydroxyacyl-CoA dehydrogenase	85.1637	43.6004	16.336	20.2867	56.2882	2.8809	20.9227	25.5745	31.1163	175.4635	64.2695	39.0785
3034	HAL	histidine ammonia-lyase	8.3824	20.3297	45.6315	0.0562	8.1451	0.222	22.0214	8.2713	7.3855	12.8098	3.9023	8.3601
3035	HARS1	histidyl-tRNA synthetase 1	3.6149	7.725	10.4322	3.8779	2.8519	12.8046	3.3987	12.0034	2.1196	1.305	0.9465	10.9823
3039	HBA1	hemoglobin subunit alpha 1	8047.8236	8596.8833	7520.6717	8000.4513	8836.9216	10943.2581	5835.0584	7143.9424	5860.088	12713.2368	9987.4576	7987.574
3040	HBA2	hemoglobin subunit alpha 2	8047.8236	8596.8833	7520.6717	8000.4513	8836.9216	10943.2581	5835.0584	7143.9424	5860.088	12713.2368	9987.4576	7987.574
3043	HBB	hemoglobin subunit beta	6224.6533	1841.69	1434.7717	1522.16	1620.7479	1409.5491	882.1901	1085.9228	1488.8867	3807.8611	1216.8953	1806.9108
3045	HBD	hemoglobin subunit delta	5897.04	1744.7589	1359.2574	1442.0463	1535.4454	1335.3623	835.7591	1028.769	1410.5242	3607.2234	1152.8482	1711.8103
3046	HBE1	hemoglobin subunit epsilon 1	2391.8286	1428.8569	1184.6327	1287.3524	1423.037	1241.6027	773.3174	971.7996	969.4158	2295.3213	1041.733	1595.826
3047	HBG1	hemoglobin subunit gamma 1	2508.2529	1503.0899	1246.5755	1344.0816	1497.7339	1300.6328	813.6794	1019.1293	1017.5059	2414.5215	1097.1903	1679.456
3048	HBG2	hemoglobin subunit gamma 2	2508.2529	1503.0899	1246.5755	1344.0816	1497.7339	1300.2005	813.6794	1019.1293	1017.5059	2414.5215	1097.1903	1679.456
3050	HBZ	hemoglobin subunit zeta	0.0651	0.1907	0.0	0.0	0.0	0.1861	0.0	0.1118	0.0293	0.0	0.0	0.0
3052	HCCS	holocytochrome c synthase	0.1059	0.0	0.0972	2.9948	0.0	0.9845	0.2537	0.0	0.0911	0.0811	0.0	0.2696
3053	SERPIND1	serpin family D member 1	0.0	0.0	0.0	0.2131	0.3928	0.1558	0.3911	0.0	0.1762	0.0	0.3505	0.1838
3054	HCFC1	host cell factor C1	0.4109	0.2702	0.0573	0.0	0.2301	0.0	0.9811	0.7042	0.3967	0.022	0.1167	0.3565
3055	HCK	HCK proto-oncogene, Src family tyrosine kinase	0.1126	0.3529	0.4339	0.0634	0.0612	0.3302	0.2879	0.5006	0.0855	0.0745	0.0594	0.1019
3059	HCLS1	hematopoietic cell-specific Lyn substrate 1	0.0527	0.257	0.0	0.0	0.0	0.0	0.0	0.0	0.5738	0.1517	0.0	0.0
3065	HDAC1	histone deacetylase 1	0.1413	0.487	0.0614	0.8988	0.0	1.0453	0.0322	0.0127	0.2226	0.0971	0.0	0.0
3066	HDAC2	histone deacetylase 2	0.1744	0.5895	0.0533	0.0357	0.0	0.3269	0.0108	0.15	0.257	0.0777	0.0	0.0
3068	HDGF	heparin binding growth factor	12.0483	9.0504	8.5798	0.2296	24.9533	1.1293	15.8319	10.8916	10.6346	13.0108	17.3538	10.1966
3069	HDLBP	high density lipoprotein binding protein	45.2719	55.2741	75.8775	1.1523	71.939	12.1079	62.8598	76.9746	63.9153	38.5475	99.1564	76.2928
3073	HEXA	hexosaminidase subunit alpha	0.9027	5.3597	2.8447	0.0	1.255	1.1692	3.4236	1.8877	3.3388	1.0778	1.885	2.4554
3081	HGD	homogentisate 1,2-dioxygenase	3.8895	10.3696	17.4253	0.0	13.6774	0.0762	31.7545	13.7749	7.3186	2.0564	11.2652	9.0867
3093	UBE2K	ubiquitin conjugating enzyme E2 K	42.0757	20.313	20.8664	9.7254	8.332	11.3075	14.7158	19.9841	24.7831	5.7149	9.519	11.5897
3094	HINT1	histidine triad nucleotide binding protein 1	21.0157	36.002	16.7244	3.6909	39.5852	38.3868	74.3132	34.9026	38.3882	59.4886	54.1487	13.7977
3145	HMBS	hydroxymethylbilane synthase	0.6767	0.0407	0.7949	0.239	0.7881	0.2771	0.403	0.7007	0.0	0.4736	0.843	0.0
3146	HMGB1	high mobility group box 1	23.6122	38.3324	26.2967	0.1988	9.6024	1.0466	2.9052	22.9175	21.3118	8.9307	12.1722	37.4866
3148	HMGB2	high mobility group box 2	11.1589	0.0	0.2367	0.0	0.0	0.166	0.1761	0.0841	0.0	0.3964	0.0969	0.0
3149	HMGB3	high mobility group box 3	0.9775	1.2466	4.5114	0.0	0.0	0.0	0.0	2.9409	1.8218	0.8973	0.0	1.0983
3155	HMGCL	3-hydroxy-3-methylglutaryl-CoA lyase	0.2649	0.0	0.0	0.0	0.0	0.0	0.0	0.0	0.0	0.0	0.0833	0.0
3157	HMGCS1	3-hydroxy-3-methylglutaryl-CoA synthase 1	79.8133	182.6325	340.4727	0.0	218.1287	0.0	322.6995	287.4411	216.4453	68.6909	197.9763	235.177
3158	HMGCS2	3-hydroxy-3-methylglutaryl-CoA synthase 2	89.3233	210.596	364.8973	0.0	234.055	0.1677	408.3545	308.9683	243.9242	78.4309	212.4508	266.4706
3159	HMGA1	high mobility group AT-hook 1	0.5055	0.5056	0.5124	0.0	0.4285	0.2658	0.3209	0.1709	0.0	0.0	0.3799	0.2491
3163	HMOX2	heme oxygenase 2	1.2178	3.3214	4.5046	0.071	0.7137	0.0	1.0002	9.6332	1.441	0.9054	0.3199	1.7767
3178	HNRNPA1	heterogeneous nuclear ribonucleoprotein A1	23.9291	31.5958	47.9666	7.6703	35.2131	68.9575	49.7807	47.8869	24.6463	22.1845	31.1935	30.2713
3181	HNRNPA2B1	heterogeneous nuclear ribonucleoprotein A2/B1	434.4714	385.3907	503.1094	52.9651	944.879	306.8662	211.2948	565.2262	667.1343	444.3878	954.1422	521.9583
3182	HNRNPAB	heterogeneous nuclear ribonucleoprotein A/B	67.0897	60.8685	41.065	10.3778	46.6604	76.4542	29.6792	27.3584	55.7301	63.3559	79.4563	48.4673
3183	HNRNPC	heterogeneous nuclear ribonucleoprotein C	3.1115	2.1328	1.3218	0.0807	4.0976	1.0122	1.4099	1.795	1.5491	3.1051	1.5085	2.3982
3184	HNRNPD	heterogeneous nuclear ribonucleoprotein D	30.6706	40.2104	43.0812	9.3999	23.431	20.9695	34.0339	28.1734	32.5437	34.4583	32.9443	33.1624
3185	HNRNPF	heterogeneous nuclear ribonucleoprotein F	35.9318	81.0714	79.5474	2.855	85.9752	40.1351	66.0222	72.3035	64.3712	27.0956	92.1806	66.5408
3187	HNRNPH1	heterogeneous nuclear ribonucleoprotein H1	28.5458	41.3679	50.563	4.8211	60.2873	31.5146	36.5939	62.9555	45.6568	15.625	62.4009	50.3193
3188	HNRNPH2	heterogeneous nuclear ribonucleoprotein H2	23.8243	36.1991	48.0026	4.3988	52.8547	15.2145	37.4258	51.9031	46.8509	12.3842	54.1036	48.2326
3189	HNRNPH3	heterogeneous nuclear ribonucleoprotein H3	10.8886	16.5674	7.3837	5.6491	9.1419	13.6844	14.6613	17.0222	13.9956	5.3621	12.5749	9.6913
3190	HNRNPK	heterogeneous nuclear ribonucleoprotein K	109.7015	92.3067	152.5202	21.6756	184.6854	99.0421	123.2964	92.5695	60.3572	82.4746	152.2246	85.8603
3191	HNRNPL	heterogeneous nuclear ribonucleoprotein L	5.0899	1.9485	1.346	0.5856	4.4587	3.089	1.433	0.6478	1.6769	0.3252	1.3535	1.0775
3192	HNRNPU	heterogeneous nuclear ribonucleoprotein U	0.8924	2.7581	3.0341	0.4254	0.6196	1.6745	0.2746	0.2724	0.9951	1.5528	0.753	1.0018
3208	HPCA	hippocalcin	0.0902	0.7796	0.332	0.0903	0.0366	0.2994	0.154	0.0	0.0512	0.131	0.0	0.2663
3240	HP	haptoglobin	41.815	83.45	74.0335	9.5735	121.9781	167.4607	80.89	103.8644	51.3258	17.6996	75.1925	42.5404
3241	HPCAL1	hippocalcin like 1	0.0	0.2442	0.1351	0.0	0.036	0.9513	0.0691	0.0	0.373	0.018	0.0	0.3026
3242	HPD	4-hydroxyphenylpyruvate dioxygenase	120.6676	96.516	127.3542	0.3343	108.1167	1.3881	197.5119	227.0579	158.5843	107.0174	97.8737	149.121
3249	HPN	hepsin	0.0977	0.1326	0.0968	0.0583	0.0646	0.1399	0.0586	0.1425	0.0	0.0706	0.0	0.3269
3250	HPR	haptoglobin-related protein	53.3053	107.6511	95.4608	12.3755	157.4827	216.4731	104.5649	134.1408	66.0867	22.7911	97.1999	54.9912
3251	HPRT1	hypoxanthine phosphoribosyltransferase 1	5.0701	11.2451	17.7482	67.2231	8.9886	38.0809	26.7645	7.2743	17.4673	1.7623	7.9331	14.1674
3263	HPX	hemopexin	4.6503	2.6595	2.7722	0.551	0.8435	4.2857	1.77	1.4956	1.7534	47.375	1.3088	0.0
3265	HRAS	HRas proto-oncogene, GTPase	0.1372	1.4363	1.6575	0.8813	0.3699	2.5864	3.8645	2.3341	1.9216	0.9448	0.611	1.8395
3267	AGFG1	ArfGAP with FG repeats 1	0.1538	0.7618	0.4551	0.1905	0.9289	1.6565	0.7448	0.6323	0.4804	0.0	0.0	0.0
3268	AGFG2	ArfGAP with FG repeats 2	2.8055	3.878	0.985	0.0	0.7984	0.0	5.8264	3.0761	0.8208	0.5369	1.0105	1.4366
3276	PRMT1	protein arginine methyltransferase 1	0.0	1.5753	1.113	0.9778	0.2084	4.6565	0.5046	0.7384	0.0	0.0	0.2147	0.2566
3290	HSD11B1	hydroxysteroid 11-beta dehydrogenase 1	8.7244	0.0	0.2345	0.0	0.0	0.0	0.2891	0.0	0.0	1.6502	0.0	0.0648
3295	HSD17B4	hydroxysteroid 17-beta dehydrogenase 4	43.8815	43.7536	80.2832	5.3377	17.8353	11.3649	123.5407	33.5623	38.9633	34.1055	30.8716	57.613
3300	DNAJB2	DnaJ heat shock protein family (Hsp40) member B2	1.7892	0.2624	0.1867	0.1495	2.2179	1.1478	3.0144	3.1869	0.4135	0.0	4.7494	0.3047
3301	DNAJA1	DnaJ heat shock protein family (Hsp40) member A1	13.0109	44.7295	71.1035	0.2558	102.9767	1.1914	103.4055	57.7626	82.5583	98.6345	5.3083	25.237
3303	HSPA1A	heat shock protein family A (Hsp70) member 1A	7.0183	1.9947	1.8406	2.7986	2.5687	3.51	3.3264	4.4779	1.7576	2.2953	2.3674	2.4909
3304	HSPA1B	heat shock protein family A (Hsp70) member 1B	7.0183	1.9947	1.8406	2.7986	2.5687	3.51	3.3264	4.4779	1.7576	2.2953	2.3674	2.4909
3305	HSPA1L	heat shock protein family A (Hsp70) member 1 like	18.7051	14.6726	7.0058	2.8817	14.3879	6.3799	17.83	17.9642	23.2896	5.6958	14.8978	11.4784
3306	HSPA2	heat shock protein family A (Hsp70) member 2	34.2786	26.1644	16.7894	5.0758	16.934	6.1355	26.8456	30.4157	38.8529	13.4537	15.1966	20.336
3308	HSPA4	heat shock protein family A (Hsp70) member 4	9.1493	11.2969	11.6582	3.3134	3.1345	13.178	12.5823	14.998	8.7505	4.2654	2.7288	7.6238
3309	HSPA5	heat shock protein family A (Hsp70) member 5	757.0564	650.2261	870.0171	51.3744	728.1331	229.8038	1094.381	1093.2336	1043.5112	625.4985	1021.0907	732.8213
3310	HSPA6	heat shock protein family A (Hsp70) member 6	9.0314	6.2319	6.2793	1.1676	2.3767	1.0889	6.9772	9.0151	11.4356	2.7354	0.6671	3.9966
3312	HSPA8	heat shock protein family A (Hsp70) member 8	696.7234	529.0648	383.6791	353.69	464.0707	412.0546	627.7634	545.5036	727.3267	313.3491	497.9513	442.8678
3313	HSPA9	heat shock protein family A (Hsp70) member 9	117.9422	96.0162	50.0038	33.0276	34.4042	30.8421	46.035	81.2638	125.799	103.7713	28.3976	86.7108
3320	HSP90AA1	heat shock protein 90 alpha family class A member 1	96.01	131.6635	125.8763	24.323	73.454	86.7337	201.4094	101.3511	163.6462	55.7633	71.7965	154.4513
3326	HSP90AB1	heat shock protein 90 alpha family class B member 1	173.3444	132.4238	167.7443	43.7149	81.5743	66.3895	283.7709	172.2839	185.453	114.0744	71.8892	246.6913
3329	HSPD1	heat shock protein family D (Hsp60) member 1	435.9728	577.7627	647.4631	102.6357	818.4487	168.8383	677.5216	827.4284	753.4363	499.1614	1166.9431	829.9844
3336	HSPE1	heat shock protein family E (Hsp10) member 1	619.9611	1478.0116	517.981	647.1928	3515.1181	675.604	2528.5089	852.1032	950.0103	585.6322	2861.2173	793.9208
3337	DNAJB1	DnaJ heat shock protein family (Hsp40) member B1	46.6995	0.6425	3.7992	0.1166	0.1823	0.3487	4.1043	2.3002	4.1659	2.5046	1.8395	6.6399
3339	HSPG2	heparan sulfate proteoglycan 2	0.2573	0.5694	0.1348	2.4699	0.4571	2.0994	0.6248	0.1568	0.5786	0.3503	0.8228	0.0701
3371	TNC	tenascin C	0.6364	0.2566	0.1438	0.0	0.0802	0.0751	0.3301	0.5328	0.4804	0.2754	0.4271	0.5876
3376	IARS1	isoleucyl-tRNA synthetase 1	0.1573	0.1068	0.1133	0.4644	0.0	0.0994	0.0	0.1108	0.0	0.0	0.0	0.029
3416	IDE	insulin degrading enzyme	0.3913	0.3478	1.2315	0.4527	0.0596	0.8652	0.4319	0.0844	0.0	0.0	0.0307	0.0637
3417	IDH1	isocitrate dehydrogenase (NADP(+)) 1	251.0926	301.9542	379.8221	4.9068	113.2576	12.2055	288.1743	292.186	313.4673	248.5333	51.1897	213.5313
3418	IDH2	isocitrate dehydrogenase (NADP(+)) 2	133.1125	191.8794	184.6119	2481.1074	147.6305	1356.5435	220.9857	334.1474	130.745	82.2576	166.2777	152.4803
3419	IDH3A	isocitrate dehydrogenase (NAD(+)) 3 catalytic subunit alpha	36.3094	30.8756	29.9659	334.3923	33.5391	198.0867	54.1369	47.7199	38.5835	37.3258	36.4499	50.9829
3420	IDH3B	isocitrate dehydrogenase (NAD(+)) 3 non-catalytic subunit beta	2.7351	4.5659	6.9099	107.1139	7.8131	46.8108	12.12	6.3651	4.4661	2.7717	12.2921	5.5791
3421	IDH3G	isocitrate dehydrogenase (NAD(+)) 3 non-catalytic subunit gamma	5.7942	6.1165	7.1909	54.2759	7.3153	55.1802	11.6543	8.4138	8.8555	4.4806	4.4652	3.6816
3422	IDI1	isopentenyl-diphosphate delta isomerase 1	6.057	0.0	0.0	0.0	0.0	0.0	0.0	0.0	0.7393	0.0	0.0	0.0
3430	IFI35	interferon induced protein 35	20.698	0.5944	2.1065	0.0	1.0786	0.8156	1.6853	1.5023	1.2999	1.3896	0.0	1.0452
3434	IFIT1	interferon induced protein with tetratricopeptide repeats 1	0.0	0.0	0.0	0.0	0.0	0.0	0.0	0.0	0.0	0.0	0.0	0.0
3479	IGF1	insulin like growth factor 1	0.3701	0.0	0.0	0.0	0.0	0.0	0.0	0.0	0.0	0.0	0.0	0.0
3550	IK	IK cytokine	0.7299	2.2507	2.6933	0.4512	2.847	0.5667	0.9609	1.1542	1.4122	0.7442	3.4862	2.7005
3608	ILF2	interleukin enhancer binding factor 2	0.6029	0.8295	0.0	0.0	0.0	0.6127	0.0	0.0	0.1402	0.0	0.0	8.4088
3609	ILF3	interleukin enhancer binding factor 3	6.3876	1.4122	1.0968	0.0	1.2808	2.677	1.9954	1.5009	1.1338	0.5478	2.281	0.8037
3611	ILK	integrin linked kinase	2.2007	4.2099	3.2897	7.3829	7.0974	12.8886	9.297	3.8998	3.7809	1.8641	6.0055	2.935
3612	IMPA1	inositol monophosphatase 1	1.9803	1.9459	0.8192	0.0	0.0831	1.2387	0.4198	1.3523	1.8224	1.4635	0.1971	0.9022
3613	IMPA2	inositol monophosphatase 2	0.0	0.0	0.0	1.3872	0.0	0.0	0.0	0.0	0.0482	0.0	0.0	0.0
3615	IMPDH2	inosine monophosphate dehydrogenase 2	0.8226	0.866	0.2486	0.3973	0.1919	0.3943	0.3424	1.7472	0.1826	0.319	0.0773	0.5542
3628	INPP1	inositol polyphosphate-1-phosphatase	0.2008	0.7396	0.5253	0.2941	0.0544	0.7407	0.0	0.3369	0.2712	0.2729	0.0	0.6569
3636	INPPL1	inositol polyphosphate phosphatase like 1	0.0193	0.0	0.0	0.0711	0.0	0.0	0.0	0.0	0.0	0.0	0.0	0.0
3646	EIF3E	eukaryotic translation initiation factor 3 subunit E	2.0181	3.369	2.4555	1.1427	0.9217	1.5613	2.9281	1.8264	2.8764	10.9469	0.1686	1.7384
3658	IREB2	iron responsive element binding protein 2	0.2389	6.9867	7.7482	0.0	0.0707	7.4859	8.6471	5.7587	0.1104	0.0597	0.186	0.0738
3685	ITGAV	integrin subunit alpha V	0.0	0.0761	0.0781	0.0156	0.0311	0.2218	0.0493	0.0864	0.0531	0.0581	0.036	0.0568
3688	ITGB1	integrin subunit beta 1	0.0	0.3064	0.2037	1.6308	0.0	0.1682	0.0	0.4979	0.1771	0.029	0.0	0.0
3690	ITGB3	integrin subunit beta 3	0.047	0.1954	0.1141	0.0	0.0	0.0	0.0186	0.1638	0.1112	0.0	0.0	0.1506
3692	EIF6	eukaryotic translation initiation factor 6	11.3619	12.0123	23.9506	0.9233	4.4076	1.3773	5.6668	36.4696	12.8097	0.0	0.7459	20.9692
3698	ITIH2	inter-alpha-trypsin inhibitor heavy chain 2	0.5735	0.6556	0.6958	0.0	0.1512	0.1022	0.8063	0.5719	1.0174	0.7102	0.4723	1.1475
3699	ITIH3	inter-alpha-trypsin inhibitor heavy chain 3	3.1467	6.16	3.0237	0.8363	7.3775	16.4505	3.0523	8.3093	6.5056	1.7206	7.9397	4.5439
3700	ITIH4	inter-alpha-trypsin inhibitor heavy chain 4	3.3747	2.426	3.1717	0.654	2.2333	3.2827	4.1883	1.3383	2.1037	0.8074	1.8776	0.7418
3703	STT3A	STT3 oligosaccharyltransferase complex catalytic subunit A	0.4058	0.5763	0.4054	0.1564	0.0467	0.1104	0.0619	0.2852	0.0	0.0413	0.0	0.0
3704	ITPA	inosine triphosphatase	3.3494	1.8778	6.8642	0.0	0.0	0.3982	4.5571	0.0	4.388	1.4494	0.0	1.8383
3712	IVD	isovaleryl-CoA dehydrogenase	0.2437	0.4391	0.2016	0.5246	0.4029	0.6073	1.8551	0.0755	0.3984	0.0	0.3935	0.1725
3728	JUP	junction plakoglobin	1.1405	3.3447	3.3685	38.0639	1.56	19.0716	3.1008	5.1072	1.4496	1.2625	1.2013	1.9637
3735	KARS1	lysyl-tRNA synthetase 1	0.5865	0.6234	0.1122	0.3587	0.0	0.3297	0.1996	0.3394	0.3547	0.0298	0.0	0.0509
3795	KHK	ketohexokinase	2.1025	2.6337	3.3346	0.0	1.1866	0.0	1.4092	1.3505	0.3302	1.5596	0.9498	0.5914
3796	KIF2A	kinesin family member 2A	0.0419	0.0643	0.0558	0.0589	0.1047	0.5568	0.102	0.1187	0.0672	0.0	0.1457	0.0986
3797	KIF3C	kinesin family member 3C	0.0	0.0	0.0097	0.0	0.0	0.0	0.0198	0.0088	0.0	0.0	0.0	0.0
3798	KIF5A	kinesin family member 5A	0.0607	0.0242	0.1191	0.2242	0.0646	0.2238	0.1798	0.1294	0.1408	0.0976	0.1053	0.0993
3799	KIF5B	kinesin family member 5B	1.0776	0.3833	0.3439	1.7607	0.0891	1.1298	3.924	0.958	4.1895	0.8068	0.1301	0.1407
3800	KIF5C	kinesin family member 5C	0.0638	0.0249	0.1141	0.2246	0.0679	0.2247	0.1847	0.1272	0.1479	0.0964	0.1106	0.102
3831	KLC1	kinesin light chain 1	0.123	0.3921	0.1388	0.3284	0.0741	1.0597	0.2525	0.1494	0.5111	4.3088	0.1183	0.0
3836	KPNA1	karyopherin subunit alpha 1	0.0671	0.1937	0.0439	0.0554	0.0	0.0351	0.033	0.0186	0.0888	0.0281	0.0	0.0257
3837	KPNB1	karyopherin subunit beta 1	0.4508	3.0006	5.7334	2.8984	0.8721	3.124	1.721	0.516	4.7329	0.1063	1.293	0.5638
3838	KPNA2	karyopherin subunit alpha 2	1.9643	0.5041	0.5516	1.0544	2.4649	6.2239	0.0	0.1822	0.2922	1.3044	1.626	0.9768
3839	KPNA3	karyopherin subunit alpha 3	0.5865	1.736	1.9365	4.3655	0.4956	2.0703	0.501	1.0436	0.4379	0.4891	0.0	0.8195
3840	KPNA4	karyopherin subunit alpha 4	0.4162	0.3566	0.3816	1.5358	0.8023	6.7711	0.2076	0.0	0.0	0.2351	0.5392	0.0
3841	KPNA5	karyopherin subunit alpha 5	0.0605	0.4098	0.0396	0.0493	0.0	0.0315	0.0296	0.0168	0.0803	0.0254	0.0	0.0232
3842	TNPO1	transportin 1	0.0696	0.3218	0.2566	0.0882	0.0	0.4911	0.2055	0.1196	0.0	0.0	0.0	0.0
3843	IPO5	importin 5	0.73	0.0	0.0	0.6557	0.0	1.7846	0.0	0.0	0.0	0.0	0.0	0.0
3845	KRAS	KRAS proto-oncogene, GTPase	1.1125	0.364	0.5305	1.9111	1.0753	0.5297	2.6034	0.546	1.9731	0.9703	1.2029	0.5012
3848	KRT1	keratin 1	70.9419	98.6958	130.7434	11.4958	24.7726	19.154	1.6582	107.1063	71.2015	4.879	11.6154	75.1461
3849	KRT2	keratin 2	3.4345	1.4102	2.6015	0.2278	1.0803	1.8539	0.424	1.118	0.3066	2.7175	0.8581	0.2488
3850	KRT3	keratin 3	0.5867	0.9179	0.6161	0.0598	0.4952	0.081	0.113	0.2612	0.1185	0.4585	0.2135	0.1628
3851	KRT4	keratin 4	17.189	47.4783	38.6938	1.0621	47.5727	1.5042	65.4587	46.6653	13.4814	77.7076	30.3946	36.0365
3852	KRT5	keratin 5	6.9764	4.651	2.6621	0.1589	2.5027	0.1534	1.2014	2.015	0.69	0.6001	2.8921	1.4191
3853	KRT6A	keratin 6A	2.622	3.0806	0.7383	0.1463	1.3572	0.0949	0.1532	0.3309	1.3008	3.6603	0.9876	0.2089
3854	KRT6B	keratin 6B	4.3776	4.2958	3.4751	2.7885	2.2899	3.5306	1.6129	2.26	1.9352	4.4668	1.427	0.9626
3855	KRT7	keratin 7	21.8423	61.4795	49.1547	1.7446	61.6317	3.2463	83.9525	60.411	18.2144	98.7153	39.7118	46.3238
3856	KRT8	keratin 8	548.6743	1050.4695	806.0891	3.6145	1202.9043	14.1618	991.0845	1396.7946	1443.4423	677.0519	1551.2313	1118.0478
3857	KRT9	keratin 9	6.1923	5.4632	1.1922	2.3159	5.4636	5.2225	0.112	2.4789	2.3435	6.966	0.447	2.7218
3858	KRT10	keratin 10	15.6905	20.0013	22.7776	2.6657	6.7849	2.6343	10.9724	16.2886	8.117	35.0434	1.0397	7.7109
3860	KRT13	keratin 13	0.7318	1.3141	7.0116	0.4591	7.6591	0.2468	1.2079	3.5193	0.4839	3.134	7.7989	1.934
3861	KRT14	keratin 14	1.1064	1.9322	0.9875	0.0997	1.6546	0.2521	0.9262	0.5886	0.7155	0.7622	1.1362	1.0547
3866	KRT15	keratin 15	0.5679	2.4983	7.6338	0.3402	7.9735	0.1404	1.3941	3.8459	1.1618	3.6015	8.4851	3.072
3868	KRT16	keratin 16	0.4688	1.2647	0.7986	0.182	0.6684	0.1283	0.2867	0.4512	0.7546	0.8039	0.7773	1.1124
3872	KRT17	keratin 17	0.4469	1.1106	0.7924	0.0	0.5075	0.0	0.2042	0.4477	0.6432	0.7977	0.7713	1.1038
3875	KRT18	keratin 18	457.2854	819.2867	1262.2321	0.4466	1240.636	1.6773	808.4643	1302.3666	760.7748	613.4543	1056.0082	966.4997
3880	KRT19	keratin 19	71.8113	139.5638	439.0614	0.2517	923.3723	0.9181	462.5341	642.176	121.7677	135.8913	591.0291	250.9924
3881	KRT31	keratin 31	0.0165	0.0305	0.0357	0.0	0.0313	0.0	0.0228	0.0436	0.0291	0.0	0.0256	0.0195
3882	KRT32	keratin 32	0.0155	0.0286	0.0335	0.0	0.0294	0.0	0.0214	0.0409	0.0273	0.0	0.024	0.0183
3884	KRT33B	keratin 33B	0.0163	0.0302	0.0354	0.0	0.031	0.0	0.0226	0.0432	0.0289	0.0	0.0253	0.0193
3886	KRT35	keratin 35	0.0139	0.0257	0.0301	0.0	0.0264	0.0	0.0192	0.0367	0.0245	0.0	0.0215	0.0164
3890	KRT84	keratin 84	0.0108	0.7692	0.0312	0.3161	0.9871	0.9073	0.5415	0.7675	0.7461	0.0023	0.7473	0.3736
3895	KTN1	kinectin 1	0.8764	0.0	0.186	0.3961	0.0228	0.0692	0.1296	0.0	0.0	0.8015	0.0429	0.0052
3920	LAMP2	lysosomal associated membrane protein 2	0.5161	0.0	0.0	0.0	0.0	0.0	0.0	0.0	0.0	0.0	0.0	0.0
3921	RPSA	ribosomal protein SA	72.1036	161.2892	161.6441	41.4067	258.8524	147.1673	329.002	131.7024	193.1384	73.0746	278.0346	161.0088
3925	STMN1	stathmin 1	5.4978	0.9824	0.0	0.0	0.0	0.1952	0.0	0.0	11.6407	5.3517	0.0	0.4005
3927	LASP1	LIM and SH3 protein 1	7.6816	9.8011	11.2258	0.3169	6.4314	0.9253	0.8497	4.7518	0.6311	18.3251	0.8475	10.4686
3933	LCN1	lipocalin 1	0.3033	0.0	0.0	0.0	0.0	0.0	0.0	0.0	0.0	0.0	0.0	0.0
3936	LCP1	lymphocyte cytosolic protein 1	2.6889	6.3053	6.6763	1.6689	2.1658	22.5272	5.7034	8.8643	6.8116	1.1896	1.0243	2.3589
3939	LDHA	lactate dehydrogenase A	17.3517	8.9094	206.8439	9.1327	51.583	10.2909	280.2003	88.0248	1.6146	46.0557	81.0196	2.7293
3945	LDHB	lactate dehydrogenase B	5.2632	1.22	2.2979	1767.8042	0.8341	980.9342	1.0837	1.3969	0.2428	0.0	0.0	0.5755
3954	LETM1	leucine zipper and EF-hand containing transmembrane protein 1	0.5257	1.0039	0.7707	1.3959	0.0	0.9975	0.6443	0.8277	0.8294	1.0547	0.148	0.5794
3956	LGALS1	galectin 1	3.0017	4.074	5.3734	28.3048	2.9399	93.95	2.2284	7.7686	3.5994	3.3517	0.9787	4.2081
3964	LGALS8	galectin 8	0.0478	0.0925	0.0	0.0	0.6473	0.0	0.0	0.0	0.1114	0.0	1.042	0.0641
3983	ABLIM1	actin binding LIM protein 1	0.8385	0.0	0.4641	3.1111	0.1752	0.9345	0.0	0.2495	0.1496	0.6894	0.0646	0.0
3985	LIMK2	LIM domain kinase 2	0.1901	0.0	0.0	0.0	0.0	0.0	0.0416	0.0	0.0	0.0	0.0	0.0
3987	LIMS1	LIM zinc finger domain containing 1	0.6942	1.3718	0.2895	0.2656	0.3267	0.9255	0.1496	0.717	1.3176	0.4366	0.1558	0.9017
3990	LIPC	lipase C, hepatic type	0.1298	0.9672	0.539	0.0	0.1818	0.0	0.7207	0.0	0.0	0.0	0.553	0.5454
3993	LLGL2	LLGL scribble cell polarity complex component 2	0.0321	1.3506	1.77	0.1058	1.0086	0.3416	3.3293	1.7487	1.2506	0.1803	1.2387	2.3086
3998	LMAN1	lectin, mannose binding 1	3.3722	3.3102	2.8877	0.5981	0.1734	0.0	8.473	7.43	5.0009	2.7711	0.1098	2.5591
4000	LMNA	lamin A/C	64.705	44.3605	36.5158	47.069	82.0484	128.2293	70.1166	68.3622	71.3938	56.6559	84.7612	65.0858
4001	LMNB1	lamin B1	7.7653	13.3313	15.2062	7.5305	21.9389	45.2709	14.8329	14.0748	12.5342	23.034	13.062	16.0748
4013	VWA5A	von Willebrand factor A domain containing 5A	0.7441	3.027	3.2621	0.1437	0.2296	3.2202	3.4156	1.7764	0.823	1.0077	0.2452	1.1402
4026	LPP	LIM domain containing preferred translocation partner in lipoma	0.3139	0.9224	0.0433	0.0	0.0	0.0233	0.0	0.0	0.0	0.5816	0.0807	0.0
4035	LRP1	LDL receptor related protein 1	0.9763	1.8415	2.1673	0.0424	1.0716	1.4852	2.3793	3.8028	1.8678	1.9413	2.2804	1.1304
4043	LRPAP1	LDL receptor related protein associated protein 1	0.1362	0.0765	0.1534	0.0	0.5126	0.0	0.0	0.0	0.0	0.359	0.2214	0.0488
4048	LTA4H	leukotriene A4 hydrolase	1.7032	5.6499	2.434	2.7832	0.4802	15.59	2.9107	1.9639	1.3655	0.8253	0.0	0.9913
4060	LUM	lumican	1.0546	0.3911	0.3976	0.4486	0.0221	1.6098	0.0898	0.114	0.1071	1.5205	0.2881	0.0
4067	LYN	LYN proto-oncogene, Src family tyrosine kinase	0.6018	1.1485	0.4703	0.058	0.056	0.6223	0.3895	0.5531	0.4104	0.0682	0.1008	0.0933
4076	CAPRIN1	cell cycle associated protein 1	20.0225	17.0581	16.6433	1.746	25.6946	11.4045	29.36	24.5957	22.1913	7.3165	18.8384	20.0639
4086	SMAD1	SMAD family member 1	0.1631	0.2839	0.223	0.1087	0.0	0.0	0.0424	0.1412	0.4388	0.0	0.2373	0.2775
4087	SMAD2	SMAD family member 2	0.1208	0.3474	0.2627	0.1337	0.0	0.0	0.2966	0.3021	0.3502	0.0681	0.0985	0.2881
4088	SMAD3	SMAD family member 3	0.1366	0.3994	0.2971	0.1593	0.0	0.0	0.3387	0.3417	0.4021	0.077	0.1174	0.3337
4090	SMAD5	SMAD family member 5	0.1599	0.2782	0.2185	0.1065	0.0	0.0	0.0415	0.1384	0.4301	0.0	0.0784	0.2719
4093	SMAD9	SMAD family member 9	0.0914	0.2611	0.1988	0.099	0.0	0.0	0.2236	0.2286	0.2633	0.0515	0.2161	0.216
4123	MAN2C1	mannosidase alpha class 2C member 1	0.0	0.0269	0.0165	0.1892	0.0477	0.1171	0.0468	0.0233	0.0171	0.0607	0.0	0.0107
4131	MAP1B	microtubule associated protein 1B	0.0512	0.0	0.0214	0.1356	0.0	0.8522	0.0	0.0461	0.0094	0.0072	0.0497	0.0
4141	MARS1	methionyl-tRNA synthetase 1	0.168	0.4237	0.0	0.0	0.0	0.0	0.1706	0.0	0.0929	0.0	0.0	0.1283
4143	MAT1A	methionine adenosyltransferase 1A	88.9737	225.1492	356.2115	0.5323	57.2371	5.8909	229.4011	140.1459	116.9254	77.4729	26.3657	99.5641
4144	MAT2A	methionine adenosyltransferase 2A	4.9085	51.4471	74.6278	0.0607	18.8233	4.5553	51.8656	24.0055	18.4686	4.7575	9.0875	18.2022
4154	MBNL1	muscleblind like splicing regulator 1	3.8603	8.7277	8.2216	0.6243	13.8773	2.4232	11.0113	12.1924	13.5687	8.8883	24.0482	12.2644
4172	MCM3	minichromosome maintenance complex component 3	0.0297	0.0	0.0	0.0	0.0	0.2238	0.4168	0.0	0.0	0.0	0.0	0.0
4173	MCM4	minichromosome maintenance complex component 4	0.1438	0.0	0.0	0.0	0.0	0.1124	0.0	0.0	0.0	0.0	0.0	0.0
4190	MDH1	malate dehydrogenase 1	298.554	403.6363	330.5476	612.695	251.8351	315.8297	274.6573	393.1931	303.1319	92.5336	83.6414	454.5177
4191	MDH2	malate dehydrogenase 2	1849.6671	2300.5595	2162.7999	3073.3944	1443.4496	2349.7673	1903.1589	2365.3477	3369.0743	2184.8209	1332.3786	2290.4652
4200	ME2	malic enzyme 2	0.0275	0.0	0.4986	1.2282	0.0	1.0926	1.0707	0.0	0.0	0.0	0.6992	0.0
4201	MEA1	male-enhanced antigen 1	1.089	0.0	0.0	0.0	0.0	0.3345	0.0	12.4369	5.2204	1.6833	0.0	11.9827
4204	MECP2	methyl-CpG binding protein 2	1.9971	1.5672	2.9117	0.023	3.3739	0.4653	2.2489	0.962	6.428	2.3619	1.5119	2.336
4215	MAP3K3	mitogen-activated protein kinase kinase kinase 3	0.1471	0.3405	0.3166	0.0	0.3208	0.0509	0.5584	0.3319	0.2356	0.0843	0.2203	0.1959
4218	RAB8A	RAB8A, member RAS oncogene family	0.162	1.8265	0.4496	2.3821	0.155	3.1237	3.9502	1.8493	0.6442	0.176	0.2861	0.0879
4236	MFAP1	microfibril associated protein 1	0.2193	0.6185	0.4968	0.0	0.3298	0.0311	0.4146	0.0	0.5206	1.3331	0.1461	0.1932
4237	MFAP2	microfibril associated protein 2	0.0	0.0	0.0738	0.1578	0.0609	0.2967	0.0839	0.0694	0.0	0.0	0.1155	0.0871
4245	MGAT1	alpha-1,3-mannosyl-glycoprotein 2-beta-N-acetylglucosaminyltransferase	0.6907	0.0	0.0	0.0	0.0	0.0	0.0	0.0	0.0	0.0	0.0	0.0
4253	MIA2	MIA SH3 domain ER export factor 2	0.2874	0.5387	0.3203	0.0	0.0979	0.0	0.076	0.3944	0.2336	0.0197	0.0889	0.3199
4282	MIF	macrophage migration inhibitory factor	34.2084	14.6963	8.7574	10.0825	15.6151	21.7619	34.7538	36.0577	1.6691	2.2389	15.9689	5.984
4285	MIPEP	mitochondrial intermediate peptidase	2.0018	2.4548	0.0	0.0	0.0	0.0	0.0	0.0	2.0573	0.0	0.0	2.8272
4287	ATXN3	ataxin 3	0.0799	0.0	0.0	0.0	0.0	0.0	0.0	0.0	0.0	0.0	0.0	0.0
4298	MLLT1	MLLT1 super elongation complex subunit	0.057	0.0529	0.0	0.0	0.0	0.0	0.0	0.0	0.0632	0.0	0.0	0.0
4301	AFDN	afadin, adherens junction formation factor	0.7203	0.5178	0.728	0.1183	1.3499	0.3203	1.0757	1.6331	1.3283	1.941	1.8609	1.172
4311	MME	membrane metalloendopeptidase	0.5414	0.0	0.0	0.0	0.0	0.0	0.0	0.0	0.0	0.0	0.0	0.0
4329	ALDH6A1	aldehyde dehydrogenase 6 family member A1	583.677	716.835	388.8652	312.5194	783.9423	176.1946	565.8381	620.1867	450.414	409.6119	286.9168	541.1136
4337	MOCS1	molybdenum cofactor synthesis 1	0.0591	0.0539	0.4028	0.0306	0.1846	0.0	0.1519	0.2772	0.1276	0.1209	0.3639	0.1041
4343	MOV10	Mov10 RISC complex RNA helicase	0.0	0.2246	0.3902	0.0	0.0	0.1547	0.0	0.0109	0.174	0.0	0.0	0.3249
4353	MPO	myeloperoxidase	0.0445	1.2572	1.0131	0.0364	0.0	2.5684	0.3506	4.942	0.2137	0.0	0.0	0.7574
4358	MPV17	mitochondrial inner membrane protein MPV17	0.1674	0.5594	0.4488	0.9938	0.2027	0.0992	0.0	0.0	0.2347	0.1997	0.147	0.2432
4430	MYO1B	myosin IB	0.9567	4.7864	2.0209	0.5555	1.4143	0.12	1.8481	2.6863	5.0481	1.6957	5.0176	2.0709
4478	MSN	moesin	12.6838	20.1651	32.8764	6.782	13.5974	18.7533	23.5503	29.0661	20.6959	14.6815	11.344	33.3514
4482	MSRA	methionine sulfoxide reductase A	1.2485	2.302	0.0	0.0	0.0	0.0	0.0	0.0	3.3754	1.2742	0.0	3.5746
4507	MTAP	methylthioadenosine phosphorylase	2.956	3.8757	3.9763	0.5456	2.5998	3.32	2.8337	3.3567	2.7293	3.499	2.2623	2.563
4513	COX2	cytochrome c oxidase subunit II	4.0271	0.0	0.0	0.0	0.0	0.0	0.0	0.0	0.0	0.0	0.0	0.0
4522	MTHFD1	methylenetetrahydrofolate dehydrogenase, cyclohydrolase and formyltetrahydrofolate synthetase 1	5.0066	6.1483	4.7981	0.0267	0.7265	0.0728	2.267	2.9055	5.8205	4.1571	0.9959	4.9865
4528	MTIF2	mitochondrial translational initiation factor 2	0.0	0.0	0.168	0.3069	0.1553	0.1858	0.1277	0.1979	0.1592	0.0	0.2054	0.2097
4547	MTTP	microsomal triglyceride transfer protein	0.0195	0.1477	0.0374	0.0	0.0091	0.0	0.2162	0.0195	0.0034	0.2533	0.0074	0.0081
4594	MMUT	methylmalonyl-CoA mutase	7.2397	10.7213	7.0057	10.81	3.1956	5.9579	6.8832	8.6688	6.127	2.886	4.26	4.4788
4603	MYBL1	MYB proto-oncogene like 1	0.9373	1.2972	0.0	0.0	0.0	0.0	0.0	0.0	0.0	0.0	0.0	0.0
4627	MYH9	myosin heavy chain 9	6.4762	8.0664	5.8621	3.864	1.1882	12.0131	2.9534	4.2518	3.8058	1.6322	1.55	2.0968
4628	MYH10	myosin heavy chain 10	0.443	1.2427	0.9594	1.7625	0.0564	3.3921	0.3245	0.67	0.3254	0.0693	0.7435	0.1744
4629	MYH11	myosin heavy chain 11	0.2723	0.1658	3.1342	0.8929	0.017	0.4111	6.5596	0.0281	0.1597	0.0257	0.0128	0.0093
4637	MYL6	myosin light chain 6	142.9691	145.6191	102.7268	454.1148	25.842	278.2909	13.7247	75.4226	261.895	153.0262	27.4685	94.8807
4638	MYLK	myosin light chain kinase	7.7096	7.1873	7.4201	1.6218	3.2493	1.5591	5.2232	8.4981	5.6987	2.5128	4.5067	4.2088
4641	MYO1C	myosin IC	0.0706	0.1765	0.3702	4.6694	0.3874	4.5206	0.4805	0.2629	0.2237	0.0822	0.5051	0.3334
4642	MYO1D	myosin ID	0.0533	0.0	0.0906	0.0161	0.0813	0.0	0.5149	0.2202	0.1719	0.0663	0.073	0.1325
4643	MYO1E	myosin IE	0.0251	0.362	0.2018	0.0	0.0201	0.0	0.3612	1.0824	0.0	3.5394	0.1123	0.1222
4659	PPP1R12A	protein phosphatase 1 regulatory subunit 12A	0.4363	0.3956	0.5343	0.5161	0.1461	2.136	0.2555	0.3677	0.2278	0.0	0.067	0.2279
4660	PPP1R12B	protein phosphatase 1 regulatory subunit 12B	0.7962	0.0	0.0	1.7642	0.0	2.0546	0.0	0.0	0.8104	0.0	0.0	0.6653
4666	NACA	nascent polypeptide associated complex subunit alpha	204.2437	122.6585	179.9919	18.9773	271.6673	22.2929	228.397	152.7388	199.3916	210.7475	214.7902	132.5624
4668	NAGA	alpha-N-acetylgalactosaminidase	0.5997	0.9695	0.0	0.0	0.0	0.9807	0.0	0.0	0.0	0.5136	0.0	0.0
4670	HNRNPM	heterogeneous nuclear ribonucleoprotein M	39.6813	38.3306	46.8513	7.3776	75.4475	32.5211	49.7061	26.2198	37.1734	21.2426	78.5864	41.2885
4673	NAP1L1	nucleosome assembly protein 1 like 1	9.2375	3.3087	5.8364	2.6136	12.0635	20.309	8.3923	11.5985	9.8189	2.6026	9.6708	5.4797
4676	NAP1L4	nucleosome assembly protein 1 like 4	0.8703	0.4442	2.8657	0.1428	0.3903	0.738	0.4026	2.6934	0.356	0.8709	0.6333	2.4412
4677	NARS1	asparaginyl-tRNA synthetase 1	0.2497	0.877	1.2788	0.0	0.0	0.3043	1.1466	0.7539	0.5308	0.0	0.1947	0.0
4678	NASP	nuclear autoantigenic sperm protein	0.5624	0.2189	0.165	0.0	0.6325	0.5475	0.0446	0.4486	0.3029	0.5605	0.4298	0.2381
4682	NUBP1	NUBP iron-sulfur cluster assembly factor 1, cytosolic	1.0975	0.0	1.7873	1.1592	2.7949	1.1087	0.0	1.5396	2.8554	0.8948	2.8741	1.7122
4683	NBN	nibrin	0.021	0.0	0.0	0.0	0.0	0.0	0.0	0.0	0.0	0.0	0.0	0.0784
4690	NCK1	NCK adaptor protein 1	1.4526	1.2318	1.5291	0.1677	2.5647	0.3905	3.0921	1.9173	2.2991	1.3018	1.7233	1.1052
4691	NCL	nucleolin	28.4853	29.9022	33.6857	2.3257	49.5033	18.0224	48.0528	57.7465	42.7418	45.7722	57.5867	44.3316
4695	NDUFA2	NADH:ubiquinone oxidoreductase subunit A2	0.0	0.0	0.0	0.0	0.0	0.0	0.0	0.0	0.0	0.0	0.0	0.0
4697	NDUFA4	NDUFA4 mitochondrial complex associated	45.3123	118.4678	1092.2381	1633.962	1019.0638	272.3227	1050.0127	603.9875	233.7746	58.5224	465.2276	270.7325
4698	NDUFA5	NADH:ubiquinone oxidoreductase subunit A5	0.0	0.0	0.0	0.0	0.0	0.0	0.0	0.0	0.0	0.0	0.0	0.0
4700	NDUFA6	NADH:ubiquinone oxidoreductase subunit A6	104.5165	118.0087	146.5524	371.7815	215.3804	250.9009	208.7223	133.9143	131.5898	125.7544	246.2134	260.7364
4701	NDUFA7	NADH:ubiquinone oxidoreductase subunit A7	0.627	0.4531	0.3136	1.6476	0.1868	0.7576	0.3048	0.1806	0.0	0.1028	0.0	0.3491
4702	NDUFA8	NADH:ubiquinone oxidoreductase subunit A8	4.3884	6.9595	5.8488	3.052	4.8229	21.2753	0.0	2.9642	3.7314	4.349	5.1551	7.9264
4704	NDUFA9	NADH:ubiquinone oxidoreductase subunit A9	0.5343	0.0	0.0905	1.7157	0.0	0.0	0.0	0.0	0.0	0.7121	0.0	0.0123
4706	NDUFAB1	NADH:ubiquinone oxidoreductase subunit AB1	154.7769	49.0346	61.4328	359.3321	121.2709	117.9279	86.133	43.4111	55.0903	17.8858	140.2384	22.5005
4714	NDUFB8	NADH:ubiquinone oxidoreductase subunit B8	2.5395	0.0	0.0	2.5955	0.0	0.0	0.0	0.6635	4.7987	2.1188	0.0	1.5947
4716	NDUFB10	NADH:ubiquinone oxidoreductase subunit B10	0.1564	0.0846	0.0	1.9213	0.0	0.6529	0.0851	0.0367	0.0	0.0	0.1153	0.0
4719	NDUFS1	NADH:ubiquinone oxidoreductase core subunit S1	16.3346	63.2719	26.3277	234.0856	22.4193	136.7486	35.3338	110.5611	21.8642	12.7718	20.6618	29.4719
4720	NDUFS2	NADH:ubiquinone oxidoreductase core subunit S2	0.866	3.0562	1.1007	9.9584	0.2026	0.6241	0.0	0.7698	0.5752	0.3612	0.631	0.6551
4722	NDUFS3	NADH:ubiquinone oxidoreductase core subunit S3	16.8979	25.1009	69.1257	85.4374	4.2515	1.1503	44.8111	60.1342	12.4379	19.5071	3.5627	27.9974
4723	NDUFV1	NADH:ubiquinone oxidoreductase core subunit V1	3.1814	1.976	3.3822	76.9849	1.019	26.1738	3.9991	1.0193	1.1686	2.6328	0.5392	1.7172
4724	NDUFS4	NADH:ubiquinone oxidoreductase subunit S4	7.2547	6.4959	6.2992	13.0289	8.2652	7.1461	6.0254	4.3257	32.8793	3.6821	19.7612	29.6997
4725	NDUFS5	NADH:ubiquinone oxidoreductase subunit S5	0.5562	0.4156	0.5047	1.9938	0.8812	1.0703	0.3546	0.3854	0.2989	0.1566	1.2377	1.0656
4726	NDUFS6	NADH:ubiquinone oxidoreductase subunit S6	25.4334	0.0	9.7776	15.3017	18.4004	9.9171	3.0581	5.8586	22.9149	31.8259	20.3556	57.5841
4728	NDUFS8	NADH:ubiquinone oxidoreductase core subunit S8	23.1747	1.2269	3.3308	18.9061	9.2016	8.1818	2.6136	0.7687	0.2265	31.802	11.8847	1.7167
4729	NDUFV2	NADH:ubiquinone oxidoreductase core subunit V2	195.385	63.5218	107.3354	219.5212	111.3959	22.9178	191.1702	138.6874	187.2215	187.2524	110.3156	162.385
4733	DRG1	developmentally regulated GTP binding protein 1	0.0691	0.6956	0.767	0.0908	0.0852	0.2021	0.2548	0.2602	0.1177	0.5825	0.1102	0.34
4734	NEDD4	NEDD4 E3 ubiquitin protein ligase	2.3219	2.0258	2.6703	0.8304	4.5488	2.914	2.0932	3.0145	2.2555	2.2983	3.8807	4.3008
4735	SEPTIN2	septin 2	5.2587	8.3892	35.978	4.2924	2.9027	15.7565	5.876	15.9693	7.734	11.9678	7.5568	8.4935
4736	RPL10A	ribosomal protein L10a	9.7823	22.616	27.9013	12.6498	15.1831	10.0074	43.968	20.2406	13.1248	7.0037	11.5541	13.882
4738	NEDD8	NEDD8 ubiquitin like modifier	22.6366	33.9673	40.3748	0.1614	71.987	28.228	53.4237	53.5546	29.6168	17.4185	39.5382	43.0976
4741	NEFM	neurofilament medium chain	0.7862	0.4102	0.0261	0.2764	0.0336	0.7203	0.0211	0.0221	0.1192	0.6797	0.0254	0.0247
4744	NEFH	neurofilament heavy chain	0.5381	0.2969	0.0189	0.2001	0.0243	0.2559	0.0152	0.016	0.0863	0.492	0.0184	0.0179
4747	NEFL	neurofilament light chain	0.9759	0.5385	0.0343	0.411	0.0441	0.802	0.0276	0.0291	0.1565	0.8923	0.0334	0.0325
4758	NEU1	neuraminidase 1	0.1871	0.0	0.0	0.0	0.0	0.3432	0.0	1.8938	2.8391	2.6342	0.0	0.0
4790	NFKB1	nuclear factor kappa B subunit 1	0.0	0.3031	0.4144	0.0362	0.3542	0.7974	0.7728	0.412	0.1604	0.9526	0.1125	0.1133
4799	NFX1	nuclear transcription factor, X-box binding 1	0.0386	0.0711	0.0	0.0	0.1933	0.0	0.0	0.0	0.0461	0.0031	0.0	0.0
4802	NFYC	nuclear transcription factor Y subunit gamma	0.9105	0.0	1.3024	0.0	0.0	0.0	0.0	2.468	1.077	0.6245	0.0	0.0
4809	SNU13	small nuclear ribonucleoprotein 13	2.4738	4.9239	1.7189	0.0	0.4544	0.2176	0.2764	0.0	4.0771	3.2083	0.463	2.5469
4817	NIT1	nitrilase 1	0.1588	0.2021	8.6572	1.1536	3.2425	1.3999	10.4775	7.7393	1.5773	1.471	1.8091	0.0569
4830	NME1	NME/NM23 nucleoside diphosphate kinase 1	159.5201	160.8373	208.6608	70.7974	184.9585	86.6929	181.1964	149.3303	185.0018	156.3469	188.8114	245.0103
4831	NME2	NME/NM23 nucleoside diphosphate kinase 2	174.9368	165.0091	191.5072	60.1921	152.4752	73.7265	153.0352	134.1065	189.9384	163.5717	157.445	267.2789
4832	NME3	NME/NM23 nucleoside diphosphate kinase 3	3.1164	1.0752	4.8468	0.263	1.2707	0.4438	11.7394	13.3222	5.1241	4.8334	2.105	0.0
4836	NMT1	N-myristoyltransferase 1	0.1612	0.0	0.0	0.0	0.0154	0.0114	0.0	0.0	0.015	0.0075	0.0226	0.0
4839	NOP2	NOP2 nucleolar protein	0.5688	0.0883	0.1521	0.0	0.0	0.0	0.0	0.0754	0.051	0.059	0.0	0.0
4841	NONO	non-POU domain containing octamer binding	44.8996	13.7835	20.973	0.8196	18.4653	9.2794	19.4356	19.572	12.5793	20.4963	24.3916	8.6909
4848	CNOT2	CCR4-NOT transcription complex subunit 2	0.0	0.0596	0.0	0.0	0.0	0.0	0.0	0.0	0.0	0.0	0.0	0.0
4849	CNOT3	CCR4-NOT transcription complex subunit 3	0.4635	0.5983	0.732	0.0	2.4461	0.4433	0.9609	1.077	0.9088	0.0	1.8479	0.7056
4850	CNOT4	CCR4-NOT transcription complex subunit 4	0.149	0.2604	0.0	0.0	8.6336	0.8574	0.0	0.0	0.349	0.0	8.5078	0.0496
4853	NOTCH2	notch receptor 2	0.0	0.0	0.0	0.0	0.0	0.0	0.0	0.0	0.0134	0.0258	0.0	0.0
4857	NOVA1	NOVA alternative splicing regulator 1	0.0	0.0	0.0	0.0	0.0	0.0	0.0	0.0	0.0	0.0	0.0	0.2129
4858	NOVA2	NOVA alternative splicing regulator 2	0.0	0.0	0.1919	0.0	0.0	0.2829	0.1242	0.1674	0.123	0.0393	0.0	0.3903
4860	PNP	purine nucleoside phosphorylase	177.7511	232.9948	365.3112	15.9735	156.5602	213.5363	323.3606	253.3904	141.5063	80.961	93.274	185.6521
4869	NPM1	nucleophosmin 1	26.6612	14.4287	24.7744	4.1421	32.2977	12.9332	29.7201	34.3649	19.7381	17.3127	39.8329	18.4186
4893	NRAS	NRAS proto-oncogene, GTPase	2.1936	1.5169	3.4464	2.6092	1.1296	2.7458	6.2834	3.4592	3.2347	1.9455	1.2637	1.4732
4898	NRDC	nardilysin convertase	0.0087	0.1796	0.1527	0.3973	0.0186	0.4629	0.0992	0.1701	0.1578	0.5316	0.0324	0.1802
4904	YBX1	Y-box binding protein 1	2.4285	0.4635	1.4775	0.0	2.5412	0.3743	0.6145	0.2145	1.7211	6.291	5.927	0.1636
4905	NSF	N-ethylmaleimide sensitive factor, vesicle fusing ATPase	1.0742	1.366	2.2418	0.9084	0.4678	3.7438	2.9127	1.184	2.3094	1.8165	0.74	1.1487
4924	NUCB1	nucleobindin 1	3.0413	3.249	8.553	1.3989	6.0861	3.5439	14.9786	4.5006	9.6762	7.3479	4.3826	7.3043
4925	NUCB2	nucleobindin 2	1.53	3.6324	2.4219	0.0	2.5968	0.0	1.5886	3.5358	3.5971	0.6392	2.5794	1.0497
4926	NUMA1	nuclear mitotic apparatus protein 1	0.0554	0.0104	0.0057	0.0104	0.1051	0.2197	0.0129	0.004	0.2174	5.4543	0.0146	0.0
4928	NUP98	nucleoporin 98 and 96 precursor	1.1366	0.4306	0.6331	0.1309	0.8155	1.0419	0.0235	0.4817	0.4398	0.8395	0.8794	0.2745
4942	OAT	ornithine aminotransferase	4.9043	3.4104	3.358	0.0	4.8392	0.6592	5.1253	1.4531	7.1853	3.733	3.9783	6.1191
4967	OGDH	oxoglutarate dehydrogenase	3.4877	13.7698	28.3816	207.7954	5.1681	85.0598	18.8502	17.6079	7.4032	1.3584	0.9412	4.8307
4969	OGN	osteoglycin	0.3584	0.3539	0.2103	0.8493	0.2711	0.8113	0.0	0.0	0.2305	0.3617	0.4914	0.1488
4976	OPA1	OPA1 mitochondrial dynamin like GTPase	1.1862	1.5175	1.3711	6.7828	0.7483	2.0442	2.1109	1.6516	0.6989	0.6417	0.7352	1.2852
5007	OSBP	oxysterol binding protein	0.5442	0.8688	1.6161	35.631	0.4467	0.8376	2.3446	1.0244	1.5537	0.0	0.1761	0.1533
5009	OTC	ornithine transcarbamylase	164.7374	170.2133	116.4688	0.7847	65.089	1.0098	152.7546	80.5671	135.5274	115.3621	70.1147	164.6049
5019	OXCT1	3-oxoacid CoA-transferase 1	0.5622	0.0	0.0	46.4285	0.0	11.6486	0.0196	0.0	0.0	0.6339	0.0	0.0
5034	P4HB	prolyl 4-hydroxylase subunit beta	347.3558	471.2289	511.0065	18.8271	173.059	143.6307	465.2953	558.2238	350.6257	154.86	149.9884	195.0802
5036	PA2G4	proliferation-associated 2G4	12.6335	19.3651	10.974	5.7453	12.9949	17.2525	22.1122	26.2197	29.2619	1.7105	9.8892	10.1281
5037	PEBP1	phosphatidylethanolamine binding protein 1	280.8449	159.0601	197.7496	82.2995	250.3533	77.2199	275.4075	5.8938	310.0385	337.3708	183.1577	33.8607
5042	PABPC3	poly(A) binding protein cytoplasmic 3	7.0985	5.0988	5.393	0.3198	5.7376	1.295	4.429	8.8633	6.2373	2.7227	6.4958	3.949
5048	PAFAH1B1	platelet activating factor acetylhydrolase 1b regulatory subunit 1	0.4677	0.7164	4.8646	10.8803	2.3205	24.3721	5.0336	3.1124	1.2129	0.881	0.884	1.633
5049	PAFAH1B2	platelet activating factor acetylhydrolase 1b catalytic subunit 2	23.7965	26.5672	40.6208	21.784	26.5406	48.313	57.4402	203.3144	43.8818	14.873	65.1569	52.768
5052	PRDX1	peroxiredoxin 1	284.9851	261.5051	131.5859	46.1478	123.704	46.0921	507.626	215.854	154.9869	108.9044	109.2633	128.5761
5053	PAH	phenylalanine hydroxylase	27.921	78.492	61.3931	0.6393	90.8913	1.6533	184.7631	70.1883	64.9224	16.724	43.9172	93.9436
5058	PAK1	p21 (RAC1) activated kinase 1	0.1203	0.0	0.012	0.0	0.0879	0.3752	0.0	0.0	0.0	0.0	0.0	0.0
5062	PAK2	p21 (RAC1) activated kinase 2	2.7674	2.8113	5.9606	2.5107	3.7349	7.1832	8.9686	3.3189	4.8774	1.3115	4.6286	4.4663
5063	PAK3	p21 (RAC1) activated kinase 3	0.4622	0.5607	0.3639	0.0	0.0846	0.1209	0.0507	0.0338	0.7905	0.0226	0.0121	0.113
5082	PDCL	phosducin like	0.2769	0.3828	0.0	0.0	0.4732	0.1168	0.0	0.0	0.3168	0.2206	0.6278	0.4181
5091	PC	pyruvate carboxylase	109.8369	138.7296	143.7026	3.7053	88.7087	4.3006	112.1919	97.7738	75.816	52.8178	57.8369	70.086
5092	PCBD1	pterin-4 alpha-carbinolamine dehydratase 1	176.09	405.9899	500.1861	0.0	565.0644	0.0	544.8709	406.7251	428.1255	170.0368	939.4384	400.0933
5093	PCBP1	poly(rC) binding protein 1	92.311	63.9711	97.7191	13.6894	92.5272	13.9674	87.7075	75.9212	42.2093	46.406	117.1157	60.7085
5094	PCBP2	poly(rC) binding protein 2	18.8054	19.7403	26.1315	3.9799	34.4204	3.6261	8.2583	21.0877	15.8851	15.6359	9.1248	23.5989
5095	PCCA	propionyl-CoA carboxylase subunit alpha	17.8467	22.9262	20.4995	33.7113	2.5845	27.6985	26.7031	30.5131	11.1525	7.8748	3.4748	16.4294
5096	PCCB	propionyl-CoA carboxylase subunit beta	9.7666	7.7972	16.9212	20.6179	2.2623	11.8018	11.3817	11.6117	8.42	9.5968	0.8507	9.9543
5097	PCDH1	protocadherin 1	1.2891	2.2412	1.6661	0.0	1.4877	0.088	1.0009	0.7573	1.6174	4.358	1.1226	1.0782
5105	PCK1	phosphoenolpyruvate carboxykinase 1	3.9684	8.2354	4.9506	0.0	4.2212	0.2912	5.8273	3.8665	12.2779	3.992	1.6795	4.4425
5106	PCK2	phosphoenolpyruvate carboxykinase 2, mitochondrial	0.1083	0.706	1.8595	0.0	0.2532	0.0993	0.6437	0.6272	0.594	0.3992	0.0944	1.7769
5108	PCM1	pericentriolar material 1	0.0227	0.0	0.0784	0.0089	0.0044	0.0058	0.1846	0.0845	0.0162	0.0	0.0	0.0073
5110	PCMT1	protein-L-isoaspartate (D-aspartate) O-methyltransferase	4.4234	8.2391	8.978	24.9611	10.2042	23.9634	10.1693	10.341	11.486	4.6893	13.3676	6.8285
5130	PCYT1A	phosphate cytidylyltransferase 1A, choline	2.7217	5.6884	7.3133	3.32	4.1242	5.6032	3.6795	7.1814	6.5885	1.1942	6.3615	5.1817
5160	PDHA1	pyruvate dehydrogenase E1 subunit alpha 1	47.0678	30.8041	41.2646	199.841	40.1335	200.3608	20.291	56.7275	32.406	23.1453	29.2504	37.766
5161	PDHA2	pyruvate dehydrogenase E1 subunit alpha 2	2.5216	8.2861	16.7931	101.4642	35.7938	124.1556	17.1874	16.8606	2.7036	1.7204	28.9174	23.8602
5162	PDHB	pyruvate dehydrogenase E1 subunit beta	99.0776	110.0477	105.125	796.4191	119.7155	657.2763	130.6682	158.0675	93.9426	71.6236	97.2155	123.5793
5163	PDK1	pyruvate dehydrogenase kinase 1	0.271	1.6866	1.9227	22.5342	0.5426	10.01	0.6601	0.9767	0.5064	0.0819	0.3708	0.5695
5164	PDK2	pyruvate dehydrogenase kinase 2	2.8172	2.646	1.9151	13.4127	0.0	2.9545	0.4529	0.8832	0.2737	0.9596	0.0	3.571
5174	PDZK1	PDZ domain containing 1	0.091	0.1894	0.5553	0.0	0.1465	0.0	0.2515	0.4007	0.5674	0.1652	0.1933	0.1383
5176	SERPINF1	serpin family F member 1	0.366	0.0	0.0	0.0564	0.0	1.6681	0.0	0.0	0.4357	0.7952	0.0376	0.0
5184	PEPD	peptidase D	0.9395	1.8999	1.9828	1.4242	0.6855	5.2071	4.8498	2.1815	1.7391	0.5564	1.1898	1.4863
5189	PEX1	peroxisomal biogenesis factor 1	0.0658	0.5226	0.0	0.0	0.0	0.0	0.0573	0.0	0.1276	0.0388	0.0	0.0142
5190	PEX6	peroxisomal biogenesis factor 6	0.0242	0.0443	0.0	0.0	0.0305	0.0	0.0407	0.0	0.0	0.0	0.0	0.0
5198	PFAS	phosphoribosylformylglycinamidine synthase	0.0923	0.0	0.0	0.0	0.0	0.0365	0.6771	0.0	0.0	0.0	0.0	0.0
5201	PFDN1	prefoldin subunit 1	18.4128	6.1112	10.3116	0.2537	7.0061	2.9286	9.3938	25.6843	23.7332	27.3582	5.7215	23.1693
5203	PFDN4	prefoldin subunit 4	1.1468	5.1606	11.0219	3.1911	33.6646	24.3677	31.8379	11.4423	15.1328	0.0	16.3664	3.1135
5204	PFDN5	prefoldin subunit 5	7.3019	3.9892	9.4104	2.3086	8.5079	9.5286	12.9574	12.1179	8.717	11.4348	14.649	9.2652
5207	PFKFB1	6-phosphofructo-2-kinase/fructose-2,6-biphosphatase 1	0.3059	1.0742	1.2016	0.0125	0.508	0.0	0.0867	0.7074	0.3211	0.6956	0.0	0.8724
5216	PFN1	profilin 1	219.9469	252.5253	372.4851	93.4116	187.1173	298.0308	435.0129	317.7326	245.6467	229.9967	164.0338	321.9105
5217	PFN2	profilin 2	0.0521	0.0	0.0	1.8671	0.0	1.5976	0.0725	0.1042	0.0	0.0	0.0	0.0621
5223	PGAM1	phosphoglycerate mutase 1	65.6861	122.2074	144.4348	6.7037	65.5661	38.6904	173.5975	132.3823	122.5564	54.0109	40.1645	126.0613
5224	PGAM2	phosphoglycerate mutase 2	1.9934	1.2609	1.4637	119.1247	0.5613	141.7086	0.9796	0.5449	0.5906	0.3571	0.6848	0.759
5226	PGD	phosphogluconate dehydrogenase	4.9262	14.177	20.7665	2.6027	0.5839	4.7535	10.9811	12.5263	9.619	1.9337	0.0	9.3992
5230	PGK1	phosphoglycerate kinase 1	251.9879	197.5284	323.2697	309.3217	263.1165	468.5531	383.3112	342.8803	356.6655	175.6529	379.1616	253.6664
5232	PGK2	phosphoglycerate kinase 2	3.951	14.3234	19.1246	14.2581	8.3327	20.9299	5.6709	20.1681	14.1896	30.9291	6.1552	18.1409
5236	PGM1	phosphoglucomutase 1	7.1728	35.4308	35.5363	51.2091	14.1911	45.1265	29.4584	22.3859	10.6495	13.4099	10.4054	33.726
5238	PGM3	phosphoglucomutase 3	0.1008	0.3084	1.0963	0.032	0.0	0.4473	0.4313	0.6254	0.1403	0.1415	0.0	0.4579
5245	PHB1	prohibitin 1	551.0904	809.2317	561.9378	307.018	1499.1647	156.9096	759.3563	944.6896	1040.1491	547.095	1579.0174	1308.374
5250	SLC25A3	solute carrier family 25 member 3	4.0568	4.1124	1.7105	181.8261	0.2257	6.1473	0.1445	0.937	1.5614	1.6124	0.0	0.0
5264	PHYH	phytanoyl-CoA 2-hydroxylase	21.182	14.4483	4.4926	3.1598	19.6625	2.1105	27.6297	17.76	2.3821	0.0	17.2181	8.0033
5286	PIK3C2A	phosphatidylinositol-4-phosphate 3-kinase catalytic subunit type 2 alpha	0.0815	0.0217	0.023	0.0	0.0673	0.0181	0.039	0.0426	0.0296	0.0	0.0277	0.0304
5291	PIK3CB	phosphatidylinositol-4,5-bisphosphate 3-kinase catalytic subunit beta	0.2785	0.0347	0.0402	0.0	0.0	0.0	0.1992	0.1903	0.0633	0.0	0.1984	0.166
5295	PIK3R1	phosphoinositide-3-kinase regulatory subunit 1	2.5146	0.2454	0.6342	0.116	0.449	0.2517	1.9408	0.9788	1.8346	0.0506	0.4206	1.2464
5298	PI4KB	phosphatidylinositol 4-kinase beta	0.0336	0.0	0.0878	0.2561	0.013	0.2034	0.0	0.1003	0.0	0.0	0.0214	0.0655
5300	PIN1	peptidylprolyl cis/trans isomerase, NIMA-interacting 1	5.6007	46.7083	36.149	7.743	7.4112	16.4278	5.1162	40.9632	69.9179	12.677	9.3254	9.9912
5306	PITPNA	phosphatidylinositol transfer protein alpha	0.8095	2.1121	2.7399	1.1963	0.0	4.448	1.1271	2.3501	1.6214	0.9713	1.8055	1.0148
5313	PKLR	pyruvate kinase L/R	7.4297	5.6121	5.1912	1.8659	4.7586	0.9265	13.0777	5.8121	4.2405	6.5121	9.8032	4.9643
5315	PKM	pyruvate kinase M1/2	4.7498	3.0352	3.3496	63.8956	0.9773	108.8998	5.045	6.1333	2.2355	3.6195	0.4512	0.9981
5318	PKP2	plakophilin 2	0.034	0.032	0.0	0.7681	0.0293	0.0807	0.0	0.0177	0.0	0.0	0.0	0.0
5331	PLCB3	phospholipase C beta 3	0.3361	0.4676	0.2934	0.0233	0.0593	0.4907	1.9646	0.4953	0.636	0.0	0.0	0.205
5335	PLCG1	phospholipase C gamma 1	0.0482	0.052	0.0	0.0	0.0	0.0	0.0	0.0	0.0	0.0	0.0	0.0
5339	PLEC	plectin	1.5696	2.0526	2.9082	8.8872	1.2093	3.6994	2.6852	2.8003	1.3214	0.9909	1.3584	1.1685
5356	PLRG1	pleiotropic regulator 1	0.2972	0.0967	0.0684	0.1175	1.1311	0.0641	0.1924	0.0589	0.1106	0.4014	0.3672	0.1072
5357	PLS1	plastin 1	2.02	2.7935	4.0955	0.6211	1.0161	3.5236	2.5169	2.3885	1.8118	2.8767	0.4259	1.5338
5358	PLS3	plastin 3	11.6337	28.5479	20.24	1.4291	15.8666	10.5482	26.7874	36.1129	20.417	2.6792	12.8039	11.019
5361	PLXNA1	plexin A1	0.0583	0.0612	0.0	0.0126	0.0	0.0041	0.0	0.0	0.0	0.0	0.0	0.0
5373	PMM2	phosphomannomutase 2	5.4481	5.0678	2.9832	0.071	0.4675	0.3622	1.7696	0.0	2.2856	5.318	0.0	4.6848
5394	EXOSC10	exosome component 10	0.0721	0.1076	0.0	0.0	0.0752	0.2716	0.2777	0.1735	0.0649	0.2308	0.0	0.1802
5411	PNN	pinin, desmosome associated protein	0.9828	0.4028	0.1198	0.0	1.1118	0.1873	0.191	0.3995	0.5922	1.9796	0.433	0.5902
5414	SEPTIN4	septin 4	0.3545	1.062	0.3608	0.0343	0.2482	0.2211	0.3742	0.3488	0.5899	0.4575	0.2282	0.1802
5423	POLB	DNA polymerase beta	0.5988	8.5077	0.0	0.0	0.0	0.3635	0.0	0.0	0.0	0.3519	0.0	0.0
5425	POLD2	DNA polymerase delta 2, accessory subunit	0.0803	0.3464	0.0	0.0	0.0	0.0	0.081	0.5046	0.1693	0.0	0.0	0.0
5431	POLR2B	RNA polymerase II subunit B	0.0	0.0191	0.0	0.0	0.0	0.2824	0.0439	0.0	0.0	0.0	0.0	0.0
5432	POLR2C	RNA polymerase II subunit C	0.1423	0.0266	0.0	0.0	0.0	0.0	0.0	0.0	0.0	0.0	0.0	0.0
5434	POLR2E	RNA polymerase II, I and III subunit E	7.984	1.7707	0.0	0.0	0.0	0.6282	0.0	0.0	0.8804	3.7026	0.0	0.7167
5436	POLR2G	RNA polymerase II subunit G	0.1995	0.0	0.0	0.0	0.0	0.0	0.0	0.0	0.1233	0.1111	0.0	0.0
5437	POLR2H	RNA polymerase II, I and III subunit H	0.0	0.1614	0.0	0.0	0.0	0.0	0.0	0.0	0.0	0.184	0.0	0.0
5439	POLR2J	RNA polymerase II subunit J	0.4132	0.0	0.0	0.0	0.0	0.0	0.0	0.0	0.0	0.0	0.0	0.0
5444	PON1	paraoxonase 1	5.1288	9.2882	14.9067	0.6344	0.0	0.0	21.0984	14.5139	2.5887	6.0257	0.0	8.291
5445	PON2	paraoxonase 2	0.3752	0.0	1.0952	0.0	0.0	1.7285	0.8569	1.252	0.5526	0.0	0.238	0.4225
5446	PON3	paraoxonase 3	0.4369	0.3819	0.4578	0.0	0.0	0.0	0.0	0.4387	0.4548	0.0	0.0	0.2354
5447	POR	cytochrome p450 oxidoreductase	1.8051	1.7099	2.1232	0.939	1.2547	0.1106	9.9623	4.42	2.2073	0.2683	3.4084	1.9584
5451	POU2F1	POU class 2 homeobox 1	0.2045	1.1459	0.1291	0.0	0.0	0.1136	0.2261	0.0	0.0	0.6274	0.1983	0.2831
5452	POU2F2	POU class 2 homeobox 2	0.166	0.9302	0.1048	0.0	0.0	0.0923	0.1835	0.0	0.0	0.5093	0.161	0.2298
5464	PPA1	inorganic pyrophosphatase 1	28.8765	27.7993	28.8418	4.2667	30.3321	5.1218	44.9526	14.9172	18.0479	21.1767	38.5128	44.815
5471	PPAT	phosphoribosyl pyrophosphate amidotransferase	0.0813	0.0	0.0	0.0	0.0	0.0	0.0	0.0	0.0	0.0	0.0	0.0
5478	PPIA	peptidylprolyl isomerase A	102.4043	185.3936	68.8888	11.4408	89.5039	200.9627	333.8979	60.9356	191.3472	58.9207	99.565	39.5327
5479	PPIB	peptidylprolyl isomerase B	242.1439	253.7283	173.0512	2.1975	12.1039	18.2046	191.7186	245.4396	695.3124	210.4034	21.1125	364.8416
5480	PPIC	peptidylprolyl isomerase C	0.0	0.1635	0.3783	0.319	0.2013	28.504	0.2187	0.0	0.105	0.0	0.2819	0.0
5481	PPID	peptidylprolyl isomerase D	10.2984	15.1602	2.4012	6.9973	11.8601	16.614	12.3333	23.1189	13.1489	5.6629	2.9675	3.2031
5494	PPM1A	protein phosphatase, Mg2+/Mn2+ dependent 1A	2.6181	7.815	0.3788	2.1024	0.1337	2.2388	2.1675	2.4523	4.098	1.6911	1.8724	2.5358
5495	PPM1B	protein phosphatase, Mg2+/Mn2+ dependent 1B	3.2078	0.8374	2.5967	1.1983	1.3373	2.2052	1.1056	4.1164	3.0014	1.5759	1.0689	0.4904
5496	PPM1G	protein phosphatase, Mg2+/Mn2+ dependent 1G	0.2679	0.6714	0.0	0.0	0.0	0.0569	0.9181	0.0	0.8346	0.2223	0.0	0.1304
5498	PPOX	protoporphyrinogen oxidase	0.7836	1.2155	1.9173	0.2061	0.0	0.4451	2.8213	1.8014	1.4223	1.2554	0.0	3.1532
5499	PPP1CA	protein phosphatase 1 catalytic subunit alpha	2.8831	8.3099	9.0767	12.3247	3.3051	17.3161	7.2298	5.9721	4.3412	2.7929	1.4545	4.2427
5500	PPP1CB	protein phosphatase 1 catalytic subunit beta	1.6567	5.8123	6.2737	82.43	1.4336	17.4912	5.1768	3.5013	2.0975	1.4685	0.8863	1.7703
5501	PPP1CC	protein phosphatase 1 catalytic subunit gamma	1.972	6.4473	6.8025	9.1764	1.6139	15.159	5.7455	4.513	1.9486	1.5657	1.0007	1.9886
5510	PPP1R7	protein phosphatase 1 regulatory subunit 7	14.9996	13.4936	11.8208	7.8675	6.0013	3.4381	9.0765	18.4348	12.5004	16.3012	12.2516	11.667
5511	PPP1R8	protein phosphatase 1 regulatory subunit 8	0.5343	0.7795	1.015	0.257	2.2218	2.078	0.6155	0.7702	0.8588	0.1405	2.0186	0.5263
5515	PPP2CA	protein phosphatase 2 catalytic subunit alpha	1.7239	7.0702	1.4338	23.1645	3.5542	33.9512	6.143	1.4069	1.8626	0.9832	1.2855	1.4862
5516	PPP2CB	protein phosphatase 2 catalytic subunit beta	1.4666	6.8157	1.2244	19.7327	3.0282	29.0255	5.2261	1.2115	1.7333	0.8409	1.0936	1.4621
5518	PPP2R1A	protein phosphatase 2 scaffold subunit Aalpha	2.698	8.5544	9.6458	26.9591	3.0781	19.9009	12.8501	4.9701	6.486	1.3708	1.5967	5.0837
5519	PPP2R1B	protein phosphatase 2 scaffold subunit Abeta	0.1888	0.6772	0.7034	0.3194	0.159	0.3854	0.3603	0.2739	0.2141	0.0183	0.0571	0.3824
5520	PPP2R2A	protein phosphatase 2 regulatory subunit Balpha	0.4249	0.1687	0.1261	1.8604	0.24	1.1935	0.9981	0.2411	0.0404	0.8604	0.284	0.0949
5524	PTPA	protein phosphatase 2 phosphatase activator	1.6276	3.2619	0.5266	1.0808	0.3975	7.2184	0.7291	0.5443	1.9782	0.0681	0.5792	0.7727
5527	PPP2R5C	protein phosphatase 2 regulatory subunit B'gamma	0.0	0.0	0.0	0.1309	0.0	0.2319	0.0	0.0	0.0	0.0	0.0	0.0
5536	PPP5C	protein phosphatase 5 catalytic subunit	0.5551	1.425	1.2847	2.839	0.8888	2.7659	0.4559	1.7351	1.4524	0.0885	0.0	0.419
5537	PPP6C	protein phosphatase 6 catalytic subunit	0.9903	0.5863	0.359	0.0	0.0605	0.2789	0.112	0.152	0.554	0.3177	0.0	0.0568
5549	PRELP	proline and arginine rich end leucine rich repeat protein	6.5956	8.5057	6.3199	8.6257	2.001	43.7782	2.8533	4.5969	3.5278	10.8524	3.4576	1.7622
5550	PREP	prolyl endopeptidase	0.1279	1.0485	1.1128	0.4902	0.1236	2.176	0.559	1.0756	0.4826	0.0	0.0	0.5436
5563	PRKAA2	protein kinase AMP-activated catalytic subunit alpha 2	0.4544	0.5939	1.9739	2.6857	0.5313	1.4566	0.4899	0.2229	0.3938	0.1021	0.4381	0.7305
5564	PRKAB1	protein kinase AMP-activated non-catalytic subunit beta 1	2.6187	3.5094	4.5555	2.2446	3.112	3.4871	5.7028	3.4765	2.0451	1.9623	3.7703	3.9052
5565	PRKAB2	protein kinase AMP-activated non-catalytic subunit beta 2	0.0955	0.0	0.0	0.3803	0.0	0.666	0.0	0.0	0.0	0.0499	0.0	0.1227
5566	PRKACA	protein kinase cAMP-activated catalytic subunit alpha	0.2768	0.3553	0.4386	2.7562	0.0	1.3052	0.3201	0.2795	0.1925	0.0481	0.0	0.2464
5567	PRKACB	protein kinase cAMP-activated catalytic subunit beta	0.2929	0.376	0.464	2.9056	0.0	1.7088	0.3387	0.2958	0.2037	0.0509	0.0	0.2607
5571	PRKAG1	protein kinase AMP-activated non-catalytic subunit gamma 1	0.2675	0.3219	0.2967	1.4908	0.0	0.4216	0.4655	0.8125	0.2513	0.0	0.0	0.2472
5573	PRKAR1A	protein kinase cAMP-dependent type I regulatory subunit alpha	12.6717	6.7751	5.2977	15.9908	3.747	7.8956	2.5511	4.6437	9.9871	11.6283	6.1826	5.164
5575	PRKAR1B	protein kinase cAMP-dependent type I regulatory subunit beta	2.5348	0.7717	0.0538	0.0812	0.0248	0.2267	0.0495	0.0604	1.0076	2.1325	0.0694	0.0
5576	PRKAR2A	protein kinase cAMP-dependent type II regulatory subunit alpha	8.6442	6.414	9.0583	20.8695	3.9753	11.519	6.3874	7.7802	7.6024	9.444	5.3933	6.1967
5577	PRKAR2B	protein kinase cAMP-dependent type II regulatory subunit beta	3.9564	3.1511	4.9291	24.6731	4.1501	11.7325	5.0364	6.2261	2.3918	1.7351	4.6757	3.1158
5586	PKN2	protein kinase N2	0.3086	0.2461	0.0284	0.1094	0.1758	0.0323	0.0	0.0	0.113	0.0	0.1647	0.0
5589	PRKCSH	protein kinase C substrate 80K-H	1.9616	0.1373	1.8728	0.0	1.5393	0.0728	1.321	1.2866	1.4569	3.383	1.8206	1.4191
5591	PRKDC	protein kinase, DNA-activated, catalytic subunit	0.1817	0.0	0.0	0.0	0.0	0.0	0.0	0.0	0.0	0.0	0.0	0.0
5601	MAPK9	mitogen-activated protein kinase 9	0.0	0.4146	0.9937	2.5183	0.0	1.0127	0.0603	0.0504	0.0	0.7576	2.2842	0.0953
5604	MAP2K1	mitogen-activated protein kinase kinase 1	0.7248	0.4752	1.3345	0.4969	0.1512	0.4475	0.4637	0.6293	0.512	1.4738	0.1795	0.0448
5605	MAP2K2	mitogen-activated protein kinase kinase 2	0.3697	0.3744	1.2111	0.3893	0.1386	0.0382	0.2359	0.611	0.4438	0.8073	0.1698	0.0
5607	MAP2K5	mitogen-activated protein kinase kinase 5	0.0	0.0	0.0468	0.0	0.168	0.0	0.0	0.0	0.0	0.0	0.1695	0.0
5611	DNAJC3	DnaJ heat shock protein family (Hsp40) member C3	0.8604	0.2269	0.6591	0.0	0.7453	0.0	0.7833	0.3828	0.3831	1.6158	0.4702	0.4018
5625	PRODH	proline dehydrogenase 1	0.0984	0.317	0.2472	0.0	0.0	0.0	0.6498	0.3814	0.3177	0.0681	0.0	0.1709
5627	PROS1	protein S	0.0712	0.1557	0.2301	0.0	0.102	0.7626	0.207	0.2296	0.0871	0.0786	0.0547	0.1141
5629	PROX1	prospero homeobox 1	0.1024	0.8807	1.0813	0.0	0.0575	0.0	0.7086	0.0	0.0	0.0374	0.0492	0.1068
5630	PRPH	peripherin	7.3247	13.7703	9.7823	5.9574	9.5895	57.561	15.4627	13.4414	12.7453	15.2496	6.1191	9.6552
5631	PRPS1	phosphoribosyl pyrophosphate synthetase 1	1.1474	0.4566	0.7801	0.4024	0.3194	1.7315	0.5639	0.5814	0.4273	0.0696	0.0427	0.0308
5634	PRPS2	phosphoribosyl pyrophosphate synthetase 2	1.0188	0.2899	0.9942	0.638	0.1613	2.0849	0.7381	0.5747	0.2158	0.0351	0.2782	0.0155
5635	PRPSAP1	phosphoribosyl pyrophosphate synthetase associated protein 1	0.1537	2.8175	0.8601	0.0858	0.0	0.2826	3.0445	6.8727	5.5914	3.5039	0.0972	0.0
5636	PRPSAP2	phosphoribosyl pyrophosphate synthetase associated protein 2	0.1432	0.0475	0.0	0.2229	0.024	1.5145	0.0139	0.65	0.0	0.4469	0.0495	0.0717
5644	PRSS1	serine protease 1	1.8034	0.691	1.5428	0.0	0.0	0.0	0.9016	0.6211	0.5216	1.259	0.0	0.0
5645	PRSS2	serine protease 2	1.7239	1.0804	0.7246	0.0	0.0	0.0	1.4098	0.9711	0.8156	0.5989	0.0	0.0
5646	PRSS3	serine protease 3	1.4516	0.2711	2.1172	0.0	0.0	0.1064	0.0711	1.6479	0.0	0.3444	0.0	0.9332
5654	HTRA1	HtrA serine peptidase 1	0.2669	0.1748	0.266	0.0354	0.1561	0.5181	0.153	0.6574	0.1677	0.1104	0.1877	0.4197
5682	PSMA1	proteasome 20S subunit alpha 1	80.8842	115.208	357.4436	11.503	54.2962	21.3513	120.0177	74.5753	188.1412	77.4977	67.2873	184.959
5683	PSMA2	proteasome 20S subunit alpha 2	17.0531	33.6191	28.091	10.8404	29.897	19.5139	69.2704	21.2821	23.074	8.0717	22.7093	20.6173
5684	PSMA3	proteasome 20S subunit alpha 3	13.6278	26.3967	61.2145	8.9884	18.4355	39.8358	52.4125	26.4142	34.4535	6.6397	14.4876	33.4903
5685	PSMA4	proteasome 20S subunit alpha 4	23.7201	54.6243	52.7789	24.1211	38.6392	84.3179	48.6112	57.2569	43.3638	18.3112	32.3807	40.6774
5686	PSMA5	proteasome 20S subunit alpha 5	188.6244	54.7135	30.7645	15.1487	28.8173	13.5817	116.486	33.1605	82.8937	79.0189	16.7565	34.4808
5687	PSMA6	proteasome 20S subunit alpha 6	18.6614	36.2891	50.8886	0.9538	21.7021	37.9183	39.2868	57.3717	24.2527	18.9464	18.5326	21.1661
5688	PSMA7	proteasome 20S subunit alpha 7	10.0984	7.6832	9.5059	1.317	9.0611	8.6473	19.816	3.6347	12.1722	7.102	9.4781	13.2362
5689	PSMB1	proteasome 20S subunit beta 1	5.8435	10.5998	580.3036	7.6634	6.0514	15.247	18.2014	15.24	13.4135	1.4776	9.7195	18.5676
5690	PSMB2	proteasome 20S subunit beta 2	1.7974	3.1368	3.3108	1.9607	2.1234	3.5243	3.2702	3.818	1.3409	2.3065	0.9938	2.1561
5691	PSMB3	proteasome 20S subunit beta 3	14.469	19.709	24.3927	3.0061	8.6791	7.852	46.9762	19.009	26.8981	18.4948	10.0022	35.2664
5692	PSMB4	proteasome 20S subunit beta 4	4.7052	22.5978	26.5347	3.8761	23.1393	11.0739	37.5883	42.3649	33.1243	7.8257	27.3753	9.5755
5693	PSMB5	proteasome 20S subunit beta 5	2.6565	0.8341	0.469	1.3034	0.4402	0.5386	2.765	0.5711	0.596	2.7666	0.5072	0.3478
5694	PSMB6	proteasome 20S subunit beta 6	18.2781	0.728	0.1402	0.0	0.1187	0.1326	0.2879	0.0749	0.4132	0.0	0.0945	0.0619
5695	PSMB7	proteasome 20S subunit beta 7	0.7235	2.9513	1.9128	0.0	1.8511	1.1393	2.766	1.8385	2.2101	2.5428	2.0033	0.9993
5696	PSMB8	proteasome 20S subunit beta 8	0.631	2.1805	3.9696	3.5918	0.6413	3.3378	17.6108	2.2982	1.192	0.9324	3.4862	6.3339
5700	PSMC1	proteasome 26S subunit, ATPase 1	10.0121	8.7878	1.6691	1.228	2.5288	4.2012	17.1033	2.1266	17.3727	13.5352	5.2879	12.4958
5701	PSMC2	proteasome 26S subunit, ATPase 2	5.5446	6.0347	10.4996	1.9056	4.0841	4.5371	10.8784	8.4643	7.9209	8.2536	7.6215	12.572
5702	PSMC3	proteasome 26S subunit, ATPase 3	15.7522	19.7393	15.2423	2.1224	14.9263	4.3997	13.047	33.0575	22.239	42.2148	6.6628	47.4472
5704	PSMC4	proteasome 26S subunit, ATPase 4	26.3993	7.6676	21.3254	1.5203	17.7334	8.7309	28.6835	24.6165	29.8518	18.5643	10.1736	11.4247
5705	PSMC5	proteasome 26S subunit, ATPase 5	26.8728	30.1016	18.2926	7.3554	23.378	17.8447	53.1551	38.6621	33.5307	20.9666	26.7982	40.2108
5706	PSMC6	proteasome 26S subunit, ATPase 6	12.5669	14.0628	24.3788	2.7192	12.6783	13.2509	22.2177	21.9549	23.5798	8.5647	26.5076	19.412
5707	PSMD1	proteasome 26S subunit, non-ATPase 1	3.42	8.1987	5.984	7.9046	2.4496	14.2759	5.8349	6.5593	4.819	1.5894	1.123	4.9179
5708	PSMD2	proteasome 26S subunit ubiquitin receptor, non-ATPase 2	3.7125	8.2744	6.1819	4.1305	1.6549	4.07	4.6306	6.5909	7.4331	2.3042	0.3488	2.3835
5709	PSMD3	proteasome 26S subunit, non-ATPase 3	0.509	0.8419	0.4605	0.3644	0.0	0.3073	0.2325	0.3258	0.7831	0.2243	0.0	0.3128
5710	PSMD4	proteasome 26S subunit ubiquitin receptor, non-ATPase 4	1.7466	2.9035	5.3042	0.205	9.1395	4.0288	15.4055	2.5197	8.5314	0.4001	4.2668	3.3072
5711	PSMD5	proteasome 26S subunit, non-ATPase 5	2.2203	0.482	0.2394	0.0	0.1548	0.6544	0.7761	0.0	0.8489	5.3536	0.1147	0.0
5713	PSMD7	proteasome 26S subunit, non-ATPase 7	6.0769	5.3515	5.9602	1.1916	5.8397	3.2002	14.2954	4.649	6.7602	1.5243	10.4253	13.3637
5714	PSMD8	proteasome 26S subunit, non-ATPase 8	0.3432	4.3903	1.9055	1.754	0.3985	1.0787	1.6752	2.5242	2.0712	0.0	0.0	1.4187
5715	PSMD9	proteasome 26S subunit, non-ATPase 9	1.4434	0.9399	0.2961	0.0	3.0116	0.0	0.7311	0.211	4.4454	0.5807	0.7525	1.339
5717	PSMD11	proteasome 26S subunit, non-ATPase 11	6.8226	7.1859	11.6702	7.8194	12.8731	18.9792	16.0318	9.5851	10.1673	2.3232	11.8335	9.3567
5718	PSMD12	proteasome 26S subunit, non-ATPase 12	0.6323	2.7042	5.2289	3.2373	1.6104	4.2628	4.4474	2.9775	0.6875	0.0	1.943	2.0345
5719	PSMD13	proteasome 26S subunit, non-ATPase 13	0.0884	0.0	0.1242	0.0921	0.0	0.2787	0.5182	0.0	0.0	0.0	0.0	0.0
5720	PSME1	proteasome activator subunit 1	77.0659	150.9518	223.2644	62.8999	174.8137	152.0675	322.2778	199.3008	168.0447	149.2468	232.7267	161.7377
5721	PSME2	proteasome activator subunit 2	0.235	0.0	3.8295	0.2345	0.9468	0.6207	2.2615	2.0611	1.1634	0.242	0.7674	1.383
5723	PSPH	phosphoserine phosphatase	0.2785	0.0	0.7408	0.0	0.0	0.0	0.2863	0.0	0.2134	0.586	0.0	0.5085
5725	PTBP1	polypyrimidine tract binding protein 1	8.1449	22.9021	15.9085	0.1208	43.5119	16.372	26.9931	15.4412	14.6143	9.8648	47.8719	25.8712
5747	PTK2	protein tyrosine kinase 2	0.7226	2.4681	0.6253	0.1015	3.4626	0.2079	1.7794	1.3547	3.8297	1.348	3.461	2.0634
5756	TWF1	twinfilin actin binding protein 1	0.3811	1.349	1.9952	0.0	0.4092	7.1165	1.3876	1.8291	0.3161	0.1559	0.1461	0.7769
5763	PTMS	parathymosin	1508.285	1457.2442	2347.1621	36.2572	4493.9856	276.0184	3552.325	3556.9277	3814.8312	565.94	4482.4735	2349.3013
5770	PTPN1	protein tyrosine phosphatase non-receptor type 1	0.3011	0.9137	0.5768	0.1087	0.0758	0.0	0.6809	1.0864	0.2407	0.063	0.0731	0.4786
5777	PTPN6	protein tyrosine phosphatase non-receptor type 6	0.1972	0.2696	1.3846	0.0	1.0316	1.8378	0.3009	8.9137	0.2847	0.0	0.1994	1.9168
5781	PTPN11	protein tyrosine phosphatase non-receptor type 11	2.0228	1.3442	3.9279	3.6896	1.9056	1.9368	3.4203	4.5261	2.7992	1.0287	2.6002	1.7497
5789	PTPRD	protein tyrosine phosphatase receptor type D	0.1517	0.0993	0.0901	0.0679	0.0324	0.0556	0.1995	0.0208	0.018	0.1555	0.1083	0.0029
5802	PTPRS	protein tyrosine phosphatase receptor type S	0.0037	0.0	0.0	0.034	0.0	0.009	0.0	0.0	0.0	0.0	0.0	0.0
5805	PTS	6-pyruvoyltetrahydropterin synthase	13.8404	25.9757	9.8221	0.0	18.5604	0.0	28.8074	17.7323	30.2702	2.914	11.0668	8.8354
5813	PURA	purine rich element binding protein A	14.1135	8.2413	9.0966	0.0	18.9063	1.6722	20.8756	18.6233	11.2352	12.1099	13.0618	11.3199
5814	PURB	purine rich element binding protein B	2.9327	3.8109	0.2791	0.0675	10.9566	8.3001	0.1676	0.2931	6.1704	1.4811	5.731	2.8383
5818	NECTIN1	nectin cell adhesion molecule 1	0.0969	0.0502	0.0	0.0	0.0237	0.0	0.101	0.0	0.1137	0.0	0.0337	0.0
5824	PEX19	peroxisomal biogenesis factor 19	0.3184	0.1099	0.167	0.1308	0.212	0.104	0.2793	0.2703	0.636	0.5837	0.6459	0.1626
5829	PXN	paxillin	0.0903	0.2754	0.3612	0.0	0.0606	0.1108	0.2513	0.3723	0.0421	0.0766	0.0	0.3308
5830	PEX5	peroxisomal biogenesis factor 5	0.9639	1.5993	3.5686	0.0755	3.54	0.1938	2.4328	2.5315	3.516	0.5308	7.0657	2.8967
5831	PYCR1	pyrroline-5-carboxylate reductase 1	0.4454	0.0	0.0	0.0	0.0	0.0335	0.0	0.0	0.0715	0.0	0.0	0.0
5832	ALDH18A1	aldehyde dehydrogenase 18 family member A1	0.3691	0.0	0.0	0.0	0.0	4.1269	0.0	0.0	0.0	0.0	0.0	0.0
5833	PCYT2	phosphate cytidylyltransferase 2, ethanolamine	4.6579	5.8856	6.6883	1.3426	3.3515	1.0607	11.0667	9.1071	10.4892	7.5448	7.5028	7.4679
5834	PYGB	glycogen phosphorylase B	0.1837	3.0902	2.3784	20.2021	0.0591	6.6584	1.7402	1.7827	0.4152	0.2923	0.0214	1.319
5836	PYGL	glycogen phosphorylase L	1.0512	14.5303	11.5829	2.9013	3.0466	2.2282	17.6891	11.5975	4.1465	1.937	3.7467	4.262
5837	PYGM	glycogen phosphorylase, muscle associated	0.1853	1.4237	1.1757	37.2622	0.0596	14.904	0.6855	0.5953	0.4188	0.1159	0.0216	1.1374
5859	QARS1	glutaminyl-tRNA synthetase 1	0.33	0.7533	1.8329	3.0904	0.4161	2.0919	2.1597	0.8242	0.8763	0.1807	0.474	0.8124
5860	QDPR	quinoid dihydropteridine reductase	125.9965	105.5921	79.3895	0.8861	73.4782	3.7336	54.1866	55.6527	138.0509	124.1496	35.9073	96.03
5861	RAB1A	RAB1A, member RAS oncogene family	0.3684	4.2143	0.2159	1.4729	0.0	3.1062	12.1977	0.8475	1.3767	2.4585	0.0588	0.0
5862	RAB2A	RAB2A, member RAS oncogene family	6.3741	15.7298	20.2153	59.4399	9.4865	58.3842	35.9003	25.8353	19.37	6.7861	12.8514	19.1878
5868	RAB5A	RAB5A, member RAS oncogene family	16.9872	12.6603	16.5792	1.9017	0.4883	3.458	23.3689	10.1926	29.0709	19.0613	8.9193	15.9947
5869	RAB5B	RAB5B, member RAS oncogene family	26.5722	23.7911	20.7732	24.1024	6.0702	31.1472	47.8167	24.7112	42.1677	27.427	21.4399	22.9896
5870	RAB6A	RAB6A, member RAS oncogene family	1.1998	2.5705	0.5983	2.9273	0.0	1.1615	1.0857	1.0436	1.097	1.1305	0.6342	1.2504
5875	RABGGTA	Rab geranylgeranyltransferase subunit alpha	0.1069	0.0881	0.0	0.1845	0.0	0.2189	0.0865	0.0909	0.0	0.0	0.0	0.1945
5877	RABIF	RAB interacting factor	7.4673	6.719	3.6547	6.8438	0.8263	6.2234	5.1403	6.8746	4.2976	3.2443	10.9749	2.5769
5878	RAB5C	RAB5C, member RAS oncogene family	14.849	15.9143	18.1062	1.4786	5.0844	5.1974	36.7064	8.9505	40.5628	24.2347	12.1211	21.1169
5879	RAC1	Rac family small GTPase 1	0.3251	0.0	0.0	0.0388	0.0	0.0347	0.0	0.0167	0.0	0.0	0.0	0.0
5880	RAC2	Rac family small GTPase 2	0.3429	0.0	0.0	0.0468	0.0	0.0419	0.0	0.0202	0.0	0.0	0.0	0.0
5881	RAC3	Rac family small GTPase 3	0.3429	0.0	0.0	0.0491	0.0	0.0439	0.0	0.0211	0.0	0.0	0.0	0.0
5885	RAD21	RAD21 cohesin complex component	0.626	1.4142	1.6608	0.0098	1.4508	0.2951	1.3799	3.1448	2.7556	1.9188	1.2082	2.821
5886	RAD23A	RAD23 homolog A, nucleotide excision repair protein	3.0615	1.2413	1.1542	0.1575	1.3955	0.2904	2.7508	2.5858	0.9154	5.1018	1.0918	0.3606
5887	RAD23B	RAD23 homolog B, nucleotide excision repair protein	11.9256	6.9751	4.1181	0.2954	10.8938	1.9357	6.6276	6.925	5.3816	12.6725	7.5894	4.7593
5898	RALA	RAS like proto-oncogene A	3.2941	4.2044	3.4713	2.8585	2.6973	1.4995	6.2397	4.0451	3.4659	0.2641	0.9526	4.7096
5899	RALB	RAS like proto-oncogene B	1.7768	4.5708	4.5651	2.5699	2.5953	1.5176	5.9111	4.5833	3.5691	0.0	0.9168	4.0227
5901	RAN	RAN, member RAS oncogene family	44.1918	24.0412	16.5391	12.5212	2.6184	32.9302	29.4236	11.7828	8.4541	28.7624	9.386	18.9601
5902	RANBP1	RAN binding protein 1	22.4735	10.7852	4.0579	0.9261	2.2395	11.4317	5.7625	4.7829	10.5724	8.0948	7.006	5.1046
5903	RANBP2	RAN binding protein 2	0.2729	0.1373	0.2368	0.0	0.3082	0.1037	0.2532	0.1472	0.0991	0.0271	0.2586	0.1632
5905	RANGAP1	Ran GTPase activating protein 1	2.9599	9.664	10.0551	0.0	1.7035	0.5006	5.8365	5.5703	5.6637	1.5764	1.2969	6.162
5906	RAP1A	RAP1A, member of RAS oncogene family	4.8877	6.4592	4.3533	0.6734	4.8344	3.6011	7.0509	8.9677	7.9581	2.4663	3.3979	17.5608
5908	RAP1B	RAP1B, member of RAS oncogene family	8.4714	10.9278	6.0425	0.7028	5.0594	3.7687	7.5345	8.0062	22.0309	5.6094	3.556	19.9617
5910	RAP1GDS1	Rap1 GTPase-GDP dissociation stimulator 1	0.0463	0.1261	0.1284	0.0757	0.0	0.1352	0.0	0.0	0.0846	0.0	0.0	0.0
5917	RARS1	arginyl-tRNA synthetase 1	0.2403	0.8786	0.1146	0.8602	0.0	0.4329	0.0	0.1303	0.1908	1.8716	0.0	0.0561
5928	RBBP4	RB binding protein 4, chromatin remodeling factor	2.8989	5.8905	4.693	0.9324	2.1417	3.047	4.4941	3.8452	6.203	2.9726	0.746	3.8586
5929	RBBP5	RB binding protein 5, histone lysine methyltransferase complex subunit	0.2612	0.0	0.0392	0.0	0.0	0.5694	0.0	0.1999	0.0	0.0	0.0	0.0
5930	RBBP6	RB binding protein 6, ubiquitin ligase	0.0194	0.0	0.0	0.0	0.0	0.0	2.2542	0.007	0.0	0.0	0.0	0.0
5931	RBBP7	RB binding protein 7, chromatin remodeling factor	9.0831	5.6281	4.1508	23.9156	3.4761	40.5857	13.8436	3.2368	8.1423	10.0784	7.5925	3.2663
5935	RBM3	RNA binding motif protein 3	2.3611	0.6031	0.0	1.6119	1.6009	8.2167	4.4255	0.4498	1.3788	0.0	2.4202	0.0
5936	RBM4	RNA binding motif protein 4	0.0602	1.1447	0.4267	0.0438	0.2516	0.2412	0.646	0.4943	0.6322	0.0949	0.3405	0.8552
5937	RBMS1	RNA binding motif single stranded interacting protein 1	0.2382	0.314	0.2171	0.0	0.0	0.0	0.0	0.4153	0.1888	0.3206	0.0	0.0
5947	RBP1	retinol binding protein 1	87.7152	142.1029	281.0886	2.7753	471.2985	207.8283	315.6	93.329	111.8825	214.5746	511.3128	54.3551
5954	RCN1	reticulocalbin 1	2.1907	2.5011	5.9075	0.1297	4.916	14.768	4.2877	0.5628	3.8467	2.6291	4.895	3.5083
5962	RDX	radixin	24.4315	38.9676	49.9995	7.1246	25.9415	21.073	33.7578	42.4942	40.2994	30.2163	26.0466	70.4234
5976	UPF1	UPF1 RNA helicase and ATPase	0.9858	1.3679	2.5139	0.9032	0.4951	3.4421	1.5125	1.1345	0.6047	0.3158	0.3027	0.662
5977	DPF2	double PHD fingers 2	0.1272	0.9432	0.5314	0.0	0.4245	0.1323	0.5103	0.3314	0.106	0.0543	0.0624	0.0344
5985	RFC5	replication factor C subunit 5	0.0255	0.0118	0.0	0.0	0.0	0.0	0.0605	0.0	0.0	0.0	0.0	0.0
6009	RHEB	Ras homolog, mTORC1 binding	1.5536	0.9305	1.4776	0.8167	2.6983	2.5592	4.1568	3.7921	3.3063	5.1078	7.4653	3.7264
6045	RNF2	ring finger protein 2	0.3104	0.1792	0.515	0.0	0.3209	0.166	0.3193	0.2381	0.0438	0.0659	0.0	0.0
6050	RNH1	ribonuclease/angiogenin inhibitor 1	0.1615	0.0	0.0	0.0	0.0	0.0	0.0	0.0	0.0	0.0	0.0	0.0
6051	RNPEP	arginyl aminopeptidase	0.129	0.2003	1.5396	0.6032	0.0	0.4999	0.0806	0.0264	0.0	0.0	0.0	0.0
6059	ABCE1	ATP binding cassette subfamily E member 1	0.6494	1.6138	2.2926	0.7556	0.0	1.2861	1.4871	0.4318	0.7937	2.2443	0.0	0.7293
6093	ROCK1	Rho associated coiled-coil containing protein kinase 1	0.1806	0.2182	0.3328	0.3373	0.1819	0.8565	0.5366	0.4508	0.5816	0.1214	0.0978	0.2705
6098	ROS1	ROS proto-oncogene 1, receptor tyrosine kinase	0.1252	0.0	0.0	0.0	0.444	0.4217	0.0	0.2803	0.0	0.1079	0.0	0.0
6117	RPA1	replication protein A1	0.3276	0.0838	0.0	0.0319	0.0	0.0748	0.4114	0.0	0.0	0.0	0.0	0.0
6118	RPA2	replication protein A2	1.2227	0.0	0.0	0.0	0.0	0.0	0.0	0.0	0.0	0.0	0.0	0.0
6120	RPE	ribulose-5-phosphate-3-epimerase	1.1317	0.9707	1.5944	0.0	0.0	1.4829	1.3627	1.7369	2.6316	0.78	1.8506	1.024
6122	RPL3	ribosomal protein L3	3.0262	4.1831	5.3895	0.0302	3.1086	1.6564	8.9446	2.2657	4.9155	9.1025	4.9404	1.3534
6123	RPL3L	ribosomal protein L3 like	0.0678	0.3544	0.3429	2.2768	0.1008	2.2433	0.0	0.0	0.0696	0.3075	0.0754	0.0889
6124	RPL4	ribosomal protein L4	30.403	92.9017	87.2014	2.6381	50.4872	2.5489	50.0879	12.8684	70.5777	42.2498	51.2661	81.0276
6125	RPL5	ribosomal protein L5	12.3318	35.4045	9.3227	0.3891	2.3791	3.2214	7.6149	6.8272	34.3365	13.1254	2.1716	24.1803
6128	RPL6	ribosomal protein L6	6.1662	4.25	4.6404	0.2551	6.5446	1.2122	4.9255	3.5071	3.174	23.0949	8.216	3.2408
6129	RPL7	ribosomal protein L7	16.1434	14.6254	12.4236	3.0227	7.027	9.5673	7.65	4.3851	9.9513	29.5131	9.4584	11.2404
6130	RPL7A	ribosomal protein L7a	49.0321	6.2162	2.4433	0.039	0.8198	0.2035	2.8139	1.1381	3.1531	54.2358	1.2975	2.0224
6132	RPL8	ribosomal protein L8	2.5628	2.3789	2.5339	0.4991	3.5999	1.8628	12.2278	9.3759	2.4589	0.3854	2.691	1.8374
6133	RPL9	ribosomal protein L9	51.2388	114.877	296.4556	19.0777	163.9893	102.9305	266.6522	103.5838	131.2421	68.8524	132.7534	138.665
6134	RPL10	ribosomal protein L10	2.4262	5.8991	17.3144	0.2764	5.9939	0.0486	7.8939	6.3743	12.0246	2.9533	0.5834	4.0678
6135	RPL11	ribosomal protein L11	77.9862	92.9793	149.4755	2.7287	216.1496	20.6184	186.2979	72.6017	123.8181	13.7756	347.9674	70.8779
6136	RPL12	ribosomal protein L12	43.8099	37.0035	106.4573	8.0193	33.2688	52.5344	108.2426	43.122	36.2431	73.4487	41.2259	100.023
6137	RPL13	ribosomal protein L13	54.2448	79.4142	21.1524	0.4405	6.0239	1.0831	15.5033	14.2337	47.2039	28.774	21.9602	76.663
6138	RPL15	ribosomal protein L15	2.3142	7.2394	2.2845	0.393	0.9	0.9089	2.3342	1.8418	4.6832	1.21	4.3356	4.6402
6139	RPL17	ribosomal protein L17	46.3667	65.3986	73.0796	7.4942	57.828	25.4486	84.0938	97.6474	57.2222	73.6309	95.9229	48.8871
6141	RPL18	ribosomal protein L18	19.4364	48.5864	73.4201	23.5664	41.7714	32.5278	111.696	40.2286	26.6583	18.7216	10.6584	18.9117
6142	RPL18A	ribosomal protein L18a	1.5001	13.0214	9.4772	3.6059	4.1681	2.913	10.8582	3.0194	3.9699	0.2471	0.9791	5.8331
6143	RPL19	ribosomal protein L19	0.3523	1.1351	0.5931	0.2213	0.8698	0.203	0.7367	0.2705	0.874	0.2768	1.8764	1.6704
6144	RPL21	ribosomal protein L21	2.6081	0.2561	0.866	0.0	0.9158	0.1722	0.0	0.0	0.7399	0.1856	0.5646	0.2704
6146	RPL22	ribosomal protein L22	167.806	71.5453	81.6866	1.6051	20.1779	5.8656	26.2582	15.2435	52.6563	70.8795	35.8977	190.7096
6147	RPL23A	ribosomal protein L23a	97.6337	37.3927	20.1605	0.0	5.5758	0.0	7.2462	7.7919	44.7433	265.7806	18.0179	9.4463
6152	RPL24	ribosomal protein L24	66.4529	105.5104	152.9635	0.0	23.0957	0.0	48.6853	72.3684	92.9908	108.88	35.8375	119.7983
6154	RPL26	ribosomal protein L26	33.075	27.0699	27.8042	2.6855	23.802	6.9708	43.1725	3.2266	10.8554	11.807	73.5633	23.6938
6155	RPL27	ribosomal protein L27	96.8818	138.555	194.862	3.2405	157.8893	13.692	183.3436	73.8082	130.9574	136.427	172.1485	211.525
6156	RPL30	ribosomal protein L30	45.1033	48.4222	52.482	4.6731	33.1161	7.9675	51.6509	38.2727	34.326	27.9002	60.0804	75.1183
6157	RPL27A	ribosomal protein L27a	52.9656	2.1677	43.2654	0.3489	23.2629	2.2686	19.3787	1.2966	0.5136	61.1281	14.2375	1.5848
6158	RPL28	ribosomal protein L28	6.155	32.2962	9.0883	3.2348	56.7262	4.3111	32.9214	5.5224	27.1191	3.4738	35.107	1.0117
6159	RPL29	ribosomal protein L29	0.1654	0.1421	0.7251	0.0	0.4614	0.0	0.2128	0.0	0.0	0.0	3.0872	0.4863
6160	RPL31	ribosomal protein L31	17.702	24.8356	27.9819	0.0	22.1811	17.9415	19.1061	29.8471	24.9272	21.1453	34.4864	34.9368
6161	RPL32	ribosomal protein L32	9.383	7.6128	18.3381	0.0	34.755	4.8717	12.3445	4.6363	15.6402	30.734	45.6983	10.3321
6164	RPL34	ribosomal protein L34	6.6394	9.9756	9.1196	0.1176	3.328	0.6255	4.2681	1.0777	0.5747	0.2344	3.5194	0.0
6165	RPL35A	ribosomal protein L35a	11.4935	0.9724	4.2566	0.0	2.0807	0.3546	4.3022	0.0	1.1219	26.3781	1.9367	0.0
6168	RPL37A	ribosomal protein L37a	29.1094	61.3878	116.2282	0.5797	95.8202	2.5738	143.1099	8.6295	89.2856	29.7193	114.7532	108.5805
6169	RPL38	ribosomal protein L38	64.0773	120.9294	85.6588	6.7734	172.0785	38.5416	277.8575	21.8623	121.0426	79.2374	266.5966	108.5969
6173	RPL36A	ribosomal protein L36a	0.2826	0.0	0.0	0.0	0.0855	0.0	0.0717	0.0	0.0	0.0	0.0	0.0
6175	RPLP0	ribosomal protein lateral stalk subunit P0	25.1243	56.8855	48.9365	19.0838	21.7114	48.5521	83.3797	26.7037	81.3137	36.901	32.1361	64.9985
6176	RPLP1	ribosomal protein lateral stalk subunit P1	0.699	1.0536	1.5083	0.3737	2.4176	1.286	1.8693	1.863	1.1798	0.7498	2.9135	1.1014
6181	RPLP2	ribosomal protein lateral stalk subunit P2	52.6164	58.6295	34.8238	0.0	9.9142	5.9355	9.374	0.3833	108.6625	0.4133	25.0057	33.6071
6182	MRPL12	mitochondrial ribosomal protein L12	3.7269	9.2453	5.3832	0.6192	18.1123	0.6115	0.3589	4.708	14.7574	23.9405	21.5422	8.6631
6184	RPN1	ribophorin I	14.1482	25.4048	25.0093	2.6464	8.962	3.374	14.9015	35.5493	11.4403	5.9532	7.8868	12.7479
6185	RPN2	ribophorin II	1.5266	3.5921	3.8323	0.17	1.9244	1.2825	8.0894	11.4375	1.7396	0.1765	5.5654	2.3887
6187	RPS2	ribosomal protein S2	49.3819	47.0063	172.9593	4.5206	59.824	10.8913	99.4069	73.1718	84.0036	26.517	62.9704	144.1569
6188	RPS3	ribosomal protein S3	44.573	85.3007	88.7379	36.2268	62.5547	86.0452	101.1969	59.5286	57.5912	31.1902	92.7323	64.3512
6189	RPS3A	ribosomal protein S3A	83.5094	97.213	131.6375	6.4813	87.3755	31.7794	115.8363	71.2273	81.5445	37.097	63.5791	61.0526
6191	RPS4X	ribosomal protein S4 X-linked	23.8669	54.4861	76.6579	8.3638	48.6078	51.5884	76.3911	31.0306	61.0129	29.5194	48.7166	47.0925
6192	RPS4Y1	ribosomal protein S4 Y-linked 1	0.514	0.4194	0.8899	0.0	0.2838	0.457	0.3427	0.3054	0.4311	1.7452	0.3016	0.4142
6193	RPS5	ribosomal protein S5	4.1592	0.6274	0.2979	5.6773	0.0	0.0	1.5164	0.0	14.4849	0.0	2.8341	5.5398
6194	RPS6	ribosomal protein S6	116.9871	14.4969	16.0286	0.224	12.4406	0.4863	16.8448	19.8035	22.1088	93.6912	8.7547	10.4872
6197	RPS6KA3	ribosomal protein S6 kinase A3	2.0066	1.4706	0.0485	0.8879	0.0388	1.1532	0.2923	0.0089	0.053	0.0	0.0363	0.0609
6201	RPS7	ribosomal protein S7	31.7437	23.9484	27.4954	0.083	24.4032	1.3198	29.4107	23.9702	36.9511	32.9108	35.1658	25.8579
6202	RPS8	ribosomal protein S8	143.3289	116.4103	161.7495	6.15	188.0307	8.0407	144.4618	35.1281	83.0245	99.8934	217.8023	133.6511
6203	RPS9	ribosomal protein S9	21.5412	26.6913	61.8148	4.7276	32.5689	8.658	36.4559	48.4641	25.6151	11.099	20.8307	19.5678
6204	RPS10	ribosomal protein S10	26.7479	54.919	50.7174	7.1783	55.5099	23.5257	67.8055	37.2788	60.1848	18.2484	41.6891	34.6888
6205	RPS11	ribosomal protein S11	10.5428	15.9895	58.1641	3.222	30.004	16.3218	68.4879	51.6423	24.2024	7.8358	43.7426	4.3919
6206	RPS12	ribosomal protein S12	353.9064	522.3249	810.4658	83.0023	735.2342	352.2544	643.8342	662.5573	940.4533	188.2211	733.7126	401.8108
6207	RPS13	ribosomal protein S13	25.2541	19.3361	56.8287	2.4873	59.2852	6.8381	42.9135	9.1421	21.8793	44.4827	47.6532	36.6499
6208	RPS14	ribosomal protein S14	24.9454	38.979	19.0334	0.7412	5.6499	1.5548	62.1211	24.8908	40.2919	132.4276	13.5651	24.363
6209	RPS15	ribosomal protein S15	6.2615	16.877	10.4052	1.1232	31.8338	3.8186	43.3895	11.7395	13.9406	16.7606	37.765	15.0831
6210	RPS15A	ribosomal protein S15a	41.4542	61.9826	22.4578	13.1257	3.684	36.3765	10.2167	17.2648	28.0459	25.1946	5.46	23.5947
6217	RPS16	ribosomal protein S16	87.1135	143.2451	222.7441	23.3218	147.8765	225.071	182.4617	171.975	172.0089	121.0824	141.6727	214.6057
6218	RPS17	ribosomal protein S17	86.7679	19.6613	130.0142	0.0	15.5338	7.057	153.7872	16.9717	246.4781	82.7744	21.1995	177.5305
6222	RPS18	ribosomal protein S18	10.7024	16.1572	32.5235	2.865	9.6933	6.9001	21.0226	8.0503	18.5388	23.8967	4.9382	36.2472
6223	RPS19	ribosomal protein S19	355.0862	64.2584	36.0304	3.9849	34.6114	6.2538	23.0734	29.2458	171.8142	419.3052	58.3817	50.1177
6224	RPS20	ribosomal protein S20	90.5543	117.1421	147.0748	0.7369	15.1715	1.122	8.9048	113.1314	98.957	56.9261	9.4127	75.4344
6227	RPS21	ribosomal protein S21	6.3359	5.0254	3.9991	0.0	3.7121	1.6612	1.869	5.9569	2.0994	50.3573	5.2137	3.4169
6228	RPS23	ribosomal protein S23	35.3636	35.2629	26.5312	0.0	33.3679	0.0	27.3843	0.0	12.5359	13.3149	37.4338	33.3176
6229	RPS24	ribosomal protein S24	19.447	8.2197	4.2637	0.0	4.6946	0.0	10.1335	3.1587	15.2094	22.5917	17.1248	21.7821
6230	RPS25	ribosomal protein S25	71.5936	53.743	55.6298	2.2937	21.0792	5.9833	19.0993	24.9025	83.1775	120.425	6.9281	86.17
6232	RPS27	ribosomal protein S27	0.0	0.6262	0.7356	0.0514	0.4194	0.2371	0.3378	0.0	0.6729	0.0	0.4874	1.3412
6233	RPS27A	ribosomal protein S27a	70.9099	88.2693	215.5951	77.6095	301.8065	171.0296	224.4342	224.5402	112.5849	58.1264	490.7742	170.7293
6234	RPS28	ribosomal protein S28	249.7533	218.0995	254.997	0.5241	151.3333	0.2984	259.9657	263.449	370.2328	197.3884	130.7961	129.4359
6237	RRAS	RAS related	0.9044	1.2421	4.0152	7.0999	4.2453	8.1298	7.7313	4.5203	2.9951	1.7567	5.4554	2.6762
6238	RRBP1	ribosome binding protein 1	4.8837	7.9069	6.7246	0.1017	3.1218	2.5383	8.0885	10.5566	8.5737	3.9524	2.743	6.2338
6241	RRM2	ribonucleotide reductase regulatory subunit M2	0.0	0.0	0.0	0.0	0.0	0.0	0.0	0.0	0.0	0.0	0.0	0.0
6249	CLIP1	CAP-Gly domain containing linker protein 1	0.6863	0.6639	1.31	0.2904	2.1358	0.1562	3.2793	6.588	1.14	6.1832	1.759	4.0116
6251	RSU1	Ras suppressor protein 1	3.814	4.4511	4.0889	1.1062	3.517	1.6276	2.7287	1.1613	3.5299	5.7784	6.6758	4.1734
6262	RYR2	ryanodine receptor 2	0.0019	0.0	0.0	10.0617	0.0	0.0712	0.0	0.0	0.0	0.0	0.0	0.0
6278	S100A7	S100 calcium binding protein A7	0.0348	0.0	0.0	0.0	0.0	0.0	0.0	0.0	0.0	0.0	0.0	0.0
6279	S100A8	S100 calcium binding protein A8	0.045	0.0	0.0	0.0	0.0	0.0	0.0	0.0	0.0	0.0	0.0	0.0
6294	SAFB	scaffold attachment factor B	0.2915	0.3783	0.2721	0.0	0.1773	0.0	0.0	0.2029	0.2602	1.9063	0.0906	0.4421
6301	SARS1	seryl-tRNA synthetase 1	1.4899	1.9514	2.5621	3.0569	0.2685	0.857	0.5991	0.7524	0.469	0.3082	0.0	0.6991
6311	ATXN2	ataxin 2	0.1191	0.0615	0.6362	0.0	1.0626	0.0	1.6361	0.7336	0.2131	0.0	1.0585	0.3741
6342	SCP2	sterol carrier protein 2	333.2946	396.4648	600.193	35.5551	910.6737	48.3805	957.2577	717.3998	520.1711	178.347	1400.294	508.8351
6388	SDF2	stromal cell derived factor 2	0.0	0.0	0.0	0.0	0.0	0.0	0.3171	0.2088	0.0	0.1385	0.0	0.0
6389	SDHA	succinate dehydrogenase complex flavoprotein subunit A	12.0565	26.0582	32.6577	350.9608	21.3447	150.6711	45.292	31.8678	13.9686	3.6055	11.0258	8.5333
6390	SDHB	succinate dehydrogenase complex iron sulfur subunit B	35.2751	89.7646	81.9699	179.0596	109.6786	113.559	178.1879	72.9515	80.0665	16.3891	83.2742	95.2759
6391	SDHC	succinate dehydrogenase complex subunit C	3.174	4.4748	3.893	33.3196	1.4298	3.4956	0.0	3.5154	3.6399	4.2193	0.0	3.8382
6392	SDHD	succinate dehydrogenase complex subunit D	4.093	3.5147	2.5196	2.8557	0.0	0.757	0.7935	0.0	2.4048	0.0	0.0	2.6741
6396	SEC13	SEC13 homolog, nuclear pore and COPII coat complex component	4.0986	21.3533	33.3324	2.3196	3.4045	10.2325	21.4106	34.4472	23.5321	1.5251	2.4319	9.113
6418	SET	SET nuclear proto-oncogene	4.5058	21.6401	17.2171	0.6456	10.1262	4.1795	8.0988	17.8029	42.0591	79.2368	9.5962	16.2717
6421	SFPQ	splicing factor proline and glutamine rich	8.1457	17.1674	27.8984	6.3673	53.4924	23.012	34.4746	30.3575	29.2676	18.4193	36.223	24.7509
6426	SRSF1	serine and arginine rich splicing factor 1	72.2678	66.897	47.6559	0.0451	3.6096	2.7849	3.1906	55.2919	92.1444	58.9885	2.3728	69.9325
6427	SRSF2	serine and arginine rich splicing factor 2	4.1976	2.6395	0.0	0.0	0.1372	0.5686	0.2654	0.2565	9.0484	6.5062	0.0793	2.3891
6428	SRSF3	serine and arginine rich splicing factor 3	41.7124	3.5892	1.2616	0.0	1.0448	0.8255	0.758	2.2643	14.6647	15.1237	0.7469	4.0952
6429	SRSF4	serine and arginine rich splicing factor 4	0.1319	1.8368	4.4004	0.0	10.1424	2.0292	3.9187	4.5107	2.0015	5.3398	0.0283	0.008
6430	SRSF5	serine and arginine rich splicing factor 5	0.6267	0.3998	1.9535	0.0	0.8951	0.0	0.0938	0.9615	0.1504	3.1221	1.7341	0.0
6431	SRSF6	serine and arginine rich splicing factor 6	0.5899	0.8513	1.9185	0.0	0.7844	0.2163	0.3006	0.9637	0.7068	6.1185	0.7183	0.1963
6432	SRSF7	serine and arginine rich splicing factor 7	5.383	1.8839	7.4511	0.0	2.9036	0.2191	3.2586	5.0781	14.1731	8.3086	2.6363	10.8553
6433	SFSWAP	splicing factor SWAP	0.034	0.0	0.1913	0.0	0.0873	0.5834	0.0	0.2757	0.0312	0.0277	0.0	0.0373
6434	TRA2B	transformer 2 beta homolog	9.302	6.618	9.0521	0.7948	16.4895	7.451	8.1049	7.7691	8.4178	7.8073	19.5879	10.6289
6448	SGSH	N-sulfoglucosamine sulfohydrolase	0.2518	0.5287	0.8838	0.0229	0.7903	0.5395	1.0453	0.9122	0.7827	0.4241	0.7072	0.517
6449	SGTA	small glutamine rich tetratricopeptide repeat co-chaperone alpha	2.3623	1.1887	0.905	0.0	0.6243	0.1374	0.7851	0.8234	1.689	1.307	0.8141	1.273
6451	SH3BGRL	SH3 domain binding glutamate rich protein like	0.4593	0.9903	7.0531	0.1479	3.45	4.8786	5.2823	5.8213	4.2778	0.0	3.9946	3.1197
6453	ITSN1	intersectin 1	1.8274	0.2673	0.4253	0.0	1.0206	0.0	1.0573	1.1992	1.9316	0.6535	0.8992	1.7636
6455	SH3GL1	SH3 domain containing GRB2 like 1, endophilin A2	0.8629	0.0	0.0	0.0	1.3024	1.1993	0.0	1.6768	0.0	0.6257	0.0	1.0427
6464	SHC1	SHC adaptor protein 1	0.7545	0.9068	2.0149	0.1581	3.2313	1.0308	2.3861	1.4167	1.5062	0.2098	4.9894	1.1421
6470	SHMT1	serine hydroxymethyltransferase 1	9.9844	37.3751	38.2247	0.3257	14.3861	0.8027	34.8672	18.7858	13.739	12.6471	11.7475	17.2789
6472	SHMT2	serine hydroxymethyltransferase 2	11.9917	21.8417	28.4835	3.0105	17.2754	2.6096	28.5125	12.5448	20.262	10.4068	14.6605	35.4705
6499	SKIC2	SKI2 subunit of superkiller complex	0.2027	0.2193	0.1035	0.0648	0.0563	0.3803	0.5535	0.0987	0.2911	0.0	0.0	0.0794
6500	SKP1	S-phase kinase associated protein 1	3.8074	3.3481	3.2474	1.7749	2.4067	4.6094	4.5536	4.16	5.2418	0.2693	2.7519	1.3901
6514	SLC2A2	solute carrier family 2 member 2	0.3048	0.8622	0.0	0.0	0.0	0.0	0.0	0.0	0.5729	0.0	0.0	0.3502
6520	SLC3A2	solute carrier family 3 member 2	0.8638	0.0	0.0	0.0	0.0	0.0	0.0	0.0	0.0	0.0	0.0	0.0
6548	SLC9A1	solute carrier family 9 member A1	0.6889	0.7182	1.4686	0.1844	0.5729	0.4097	0.3815	1.7392	1.156	0.2231	0.7977	0.7228
6571	SLC18A2	solute carrier family 18 member A2	0.2489	0.0	0.0	0.0	0.0	0.0	0.0	0.0	0.0	0.0	0.0	0.0
6595	SMARCA2	SWI/SNF related, matrix associated, actin dependent regulator of chromatin, subfamily a, member 2	0.3583	0.3466	0.488	0.0	0.545	0.3293	0.3504	0.6156	0.4139	0.1377	0.9448	0.6224
6597	SMARCA4	SWI/SNF related, matrix associated, actin dependent regulator of chromatin, subfamily a, member 4	0.0776	0.0336	0.1699	0.0	0.1162	0.0916	0.0357	0.2362	0.0557	0.0379	0.2276	0.1575
6598	SMARCB1	SWI/SNF related, matrix associated, actin dependent regulator of chromatin, subfamily b, member 1	3.1566	0.0491	1.5002	0.0	1.265	0.5701	0.4305	1.2513	3.4829	0.0	0.3768	0.5581
6599	SMARCC1	SWI/SNF related, matrix associated, actin dependent regulator of chromatin subfamily c member 1	0.333	0.3993	0.7284	0.2905	3.1456	1.269	1.5578	0.6702	0.6114	0.3792	2.6459	0.8561
6601	SMARCC2	SWI/SNF related, matrix associated, actin dependent regulator of chromatin subfamily c member 2	0.4092	0.5487	0.8191	0.3053	3.528	1.3948	1.7369	0.8033	0.8237	0.5176	2.8436	1.0933
6603	SMARCD2	SWI/SNF related, matrix associated, actin dependent regulator of chromatin, subfamily d, member 2	0.1361	0.3419	0.1372	0.0196	0.064	0.0	0.3002	0.3524	0.3349	0.4433	0.3064	0.3538
6605	SMARCE1	SWI/SNF related, matrix associated, actin dependent regulator of chromatin, subfamily e, member 1	1.6463	1.7068	0.5244	0.0575	0.6188	0.7106	0.3711	0.8609	2.053	1.4754	0.9012	1.517
6611	SMS	spermine synthase	0.1035	0.0	0.0	0.1135	0.0	0.2379	0.0	0.0372	0.0	0.0	0.0	0.0307
6612	SUMO3	small ubiquitin like modifier 3	1.4742	0.6231	2.444	0.3982	1.6349	1.9541	1.0533	0.7113	0.7329	5.5225	0.1797	0.6335
6613	SUMO2	small ubiquitin like modifier 2	2.6652	1.8296	3.9916	1.0919	2.5973	3.2325	1.2516	0.9222	1.1143	7.1605	0.0	0.8213
6623	SNCG	synuclein gamma	0.2261	0.0	0.0	0.0	0.0	2.263	0.0	0.0	0.0	0.0	0.0	0.0
6624	FSCN1	fascin actin-bundling protein 1	0.0786	0.0186	0.0	0.3146	0.0	2.8846	0.0	0.0258	0.0	0.0	0.0	0.0
6625	SNRNP70	small nuclear ribonucleoprotein U1 subunit 70	7.9765	5.2627	8.8096	0.4778	0.551	3.5232	7.4542	6.9044	7.1602	0.9656	9.006	6.8976
6626	SNRPA	small nuclear ribonucleoprotein polypeptide A	2.732	2.6624	2.7658	0.1793	2.5463	0.5086	1.3799	0.7181	1.9264	0.9801	3.1997	0.765
6627	SNRPA1	small nuclear ribonucleoprotein polypeptide A'	6.3066	3.1216	5.1242	0.2232	3.2364	4.7571	4.762	3.5759	6.0588	4.6294	5.8592	6.5858
6628	SNRPB	small nuclear ribonucleoprotein polypeptides B and B1	10.2451	9.2955	7.4538	0.6891	10.8319	4.9612	8.6307	9.2225	8.5829	11.3068	5.6546	11.2652
6629	SNRPB2	small nuclear ribonucleoprotein polypeptide B2	0.9341	1.6014	1.3179	0.1915	1.7847	0.0	1.3642	0.0	1.455	1.0465	2.6244	0.0
6631	SNRPC	small nuclear ribonucleoprotein polypeptide C	6.8005	2.0054	36.7341	0.0	1.9138	0.0	4.9603	24.7402	3.2727	24.7584	3.4686	10.5935
6632	SNRPD1	small nuclear ribonucleoprotein D1 polypeptide	25.6753	21.0704	26.2999	4.9164	14.5251	45.4424	20.6383	25.1802	28.5991	43.1196	6.9321	13.4801
6633	SNRPD2	small nuclear ribonucleoprotein D2 polypeptide	29.9338	14.6445	17.4735	4.2004	42.9286	3.5312	23.3771	15.5812	17.111	27.4196	59.7902	33.8019
6634	SNRPD3	small nuclear ribonucleoprotein D3 polypeptide	68.9145	56.1798	40.3875	5.6949	60.9074	48.3132	63.7788	32.7935	85.8148	14.1702	73.642	87.2782
6635	SNRPE	small nuclear ribonucleoprotein polypeptide E	5.0568	15.9936	72.3338	6.9848	55.7954	30.018	36.7505	34.3097	7.1945	7.2565	29.8949	29.9125
6636	SNRPF	small nuclear ribonucleoprotein polypeptide F	0.3216	0.4881	0.4935	0.0	0.3476	0.2546	0.3119	0.289	0.5104	0.0	0.4018	0.1494
6637	SNRPG	small nuclear ribonucleoprotein polypeptide G	9.2386	4.3335	0.6172	0.0	0.9074	0.5716	14.1172	0.5818	0.7259	32.9901	8.5968	44.5617
6638	SNRPN	small nuclear ribonucleoprotein polypeptide N	9.9598	9.0366	7.2462	0.6699	10.5303	4.823	8.3904	8.9657	8.3439	10.992	5.4972	10.9515
6640	SNTA1	syntrophin alpha 1	0.5101	0.7012	0.4037	7.8941	0.5608	5.3532	0.6834	0.811	0.4424	0.0	0.0533	0.0496
6641	SNTB1	syntrophin beta 1	0.4942	1.596	2.4689	8.9471	1.4439	7.5204	2.0822	4.932	1.4203	0.3785	0.877	2.7563
6642	SNX1	sorting nexin 1	13.1183	4.7669	6.4571	0.2312	3.9877	4.1129	4.1383	11.1387	5.4084	2.2041	7.2755	3.4802
6643	SNX2	sorting nexin 2	57.4297	56.4682	72.2811	0.0	10.9826	1.2045	14.0689	5.4764	70.3785	49.8028	17.0966	86.6153
6645	SNTB2	syntrophin beta 2	0.4624	0.7326	1.2854	0.0	0.0	1.2568	0.9418	1.1018	1.0858	0.9437	0.4357	0.9239
6647	SOD1	superoxide dismutase 1	3.779	12.0982	7.9302	0.5152	6.893	0.0	6.4468	6.9422	6.0875	1.2809	15.8658	8.8682
6648	SOD2	superoxide dismutase 2	1.2363	12.2338	4.3743	25.7	9.0412	11.3601	4.2672	4.9448	3.006	30.4185	17.4547	7.1803
6651	SON	SON DNA and RNA binding protein	0.1239	0.1104	0.5131	0.2131	0.5309	0.6228	0.5549	0.2158	0.1409	0.16	0.8313	0.2269
6652	SORD	sorbitol dehydrogenase	0.0	0.0	0.0	0.0	0.0	0.0	0.0	0.0	0.0	0.0	0.0	0.0
6670	SP3	Sp3 transcription factor	0.4297	0.0	0.0	0.0	0.0	0.0	0.0	0.0	0.0	0.2371	0.0	0.0
6672	SP100	SP100 nuclear antigen	0.1072	0.1004	0.0369	0.0299	0.0	0.0	0.0	0.0	0.0	0.0	0.0	0.0
6675	UAP1	UDP-N-acetylglucosamine pyrophosphorylase 1	0.3782	1.326	1.9876	0.0266	1.3218	2.8929	1.0322	0.0	0.0	0.3573	0.6291	0.3909
6683	SPAST	spastin	0.2215	0.4665	0.1433	0.0	0.182	0.1272	0.1218	0.1258	0.5551	0.3179	0.3186	0.6475
6687	SPG7	SPG7 matrix AAA peptidase subunit, paraplegin	0.0221	0.389	0.092	0.744	0.1699	0.3487	0.1417	0.715	0.2405	0.1094	0.3171	0.1154
6697	SPR	sepiapterin reductase	1.1862	3.3312	3.0713	0.0	1.8817	0.0	3.2044	1.7353	1.3488	0.1676	0.6112	0.9209
6708	SPTA1	spectrin alpha, erythrocytic 1	0.0392	0.0821	0.0799	0.3372	0.0	0.0075	0.0254	0.2176	0.0222	0.0235	0.0	0.0
6709	SPTAN1	spectrin alpha, non-erythrocytic 1	17.6008	26.853	24.1435	32.331	22.2812	48.2209	26.1415	49.4479	31.2234	13.5363	15.1898	40.402
6710	SPTB	spectrin beta, erythrocytic	0.0704	0.1982	0.1097	3.0722	0.0287	0.9547	0.0108	0.6739	0.1428	0.1367	0.038	0.1869
6711	SPTBN1	spectrin beta, non-erythrocytic 1	6.6766	16.5885	11.3624	26.5953	23.2957	21.7431	11.0036	22.0474	10.1948	4.1654	6.0212	14.6793
6712	SPTBN2	spectrin beta, non-erythrocytic 2	0.4921	0.213	0.515	0.061	0.135	0.0275	0.2539	0.446	0.2729	0.0509	0.1135	0.1581
6714	SRC	SRC proto-oncogene, non-receptor tyrosine kinase	0.1154	0.3615	0.4445	0.0649	0.0627	0.3382	0.295	0.5128	0.0876	0.0763	0.0609	0.1044
6717	SRI	sorcin	1.1822	0.0	2.6217	0.0	0.293	1.4553	0.4708	1.1146	0.4313	0.6768	0.8293	0.787
6718	AKR1D1	aldo-keto reductase family 1 member D1	18.5359	38.8308	46.8053	12.959	23.1725	9.0519	47.6352	35.556	30.439	16.0624	25.893	38.663
6723	SRM	spermidine synthase	3.5215	9.7295	15.4305	1.1013	1.7409	4.1029	6.0661	6.9587	1.8143	1.7061	1.0435	4.6475
6726	SRP9	signal recognition particle 9	0.5731	0.0	0.0	0.0	0.0	0.0	0.0	0.0	0.0	0.0	0.6488	0.0
6727	SRP14	signal recognition particle 14	0.3405	0.9735	1.9347	0.0	8.3259	0.7043	11.9939	0.8615	0.8516	0.4329	9.2582	0.9095
6728	SRP19	signal recognition particle 19	2.3168	7.3655	6.6689	0.0	0.0	0.0	0.0	5.5703	8.2461	6.7298	0.0	7.3655
6729	SRP54	signal recognition particle 54	0.0	2.0237	3.0313	0.0	5.4172	0.726	9.7161	2.7249	2.3319	2.0363	1.7354	1.0041
6731	SRP72	signal recognition particle 72	6.3043	6.4358	9.0166	0.3291	4.707	1.5108	6.8515	9.1585	6.0063	1.5813	2.6786	1.6381
6734	SRPRA	SRP receptor subunit alpha	3.2588	1.5723	0.6871	0.0856	0.3249	0.3051	1.8719	1.1091	0.7761	0.7445	1.0501	0.9346
6741	SSB	small RNA binding exonuclease protection factor La	0.3369	0.726	0.1052	0.0	0.062	0.0713	0.4872	0.123	0.0478	0.1483	0.1168	0.0834
6744	ITPRID2	ITPR interacting domain containing 2	0.1544	0.3716	0.1388	0.0	0.1107	0.0	0.0	0.0	0.1656	0.1711	0.1083	0.1751
6745	SSR1	signal sequence receptor subunit 1	33.3161	58.5011	116.248	2.6797	22.6026	6.3955	44.6676	42.5397	14.7909	5.4059	16.8335	29.8429
6747	SSR3	signal sequence receptor subunit 3	0.4012	0.0	0.0	0.0	0.0	0.0	0.0	0.0	0.0	0.0	0.0	0.0
6748	SSR4	signal sequence receptor subunit 4	15.6442	41.7841	59.1692	2.821	5.4525	17.9398	1.1334	39.5096	7.6873	7.5844	0.0	9.8559
6749	SSRP1	structure specific recognition protein 1	1.3725	0.7644	0.9193	0.0	0.0	1.2643	0.5963	0.0788	0.0498	0.0	0.0	0.1101
6767	ST13	ST13 Hsp70 interacting protein	14.5485	0.3405	10.5544	2.7293	15.4307	2.9306	18.9768	16.1111	33.8261	30.1227	10.3524	17.642
6772	STAT1	signal transducer and activator of transcription 1	1.9414	6.2574	3.9438	46.2075	17.236	22.0125	34.2103	9.8041	9.8485	1.4831	20.7444	5.6511
6774	STAT3	signal transducer and activator of transcription 3	3.861	6.3615	6.4232	0.8418	7.8112	4.0609	8.1746	10.8096	8.2105	3.5203	7.6231	3.1099
6776	STAT5A	signal transducer and activator of transcription 5A	0.0064	0.0526	0.1472	0.2084	0.0149	0.9173	0.1871	0.0822	0.0424	0.0	0.0	0.0164
6777	STAT5B	signal transducer and activator of transcription 5B	0.0067	0.0617	0.1687	0.339	0.0175	1.2198	0.1191	0.0963	0.0497	0.0	0.0	0.0192
6780	STAU1	staufen double-stranded RNA binding protein 1	5.1584	3.9538	2.9437	0.0357	0.9873	0.1312	2.0749	1.5279	4.0517	1.9955	2.1016	3.7417
6782	HSPA13	heat shock protein family A (Hsp70) member 13	1.7845	2.6394	4.5853	0.0	1.5301	0.0	1.7601	4.3893	3.5816	1.9481	4.2906	3.4722
6786	STIM1	stromal interaction molecule 1	0.0625	0.536	0.1818	0.0	0.0827	0.0	0.3479	0.1398	0.0	0.4945	0.1992	0.5021
6788	STK3	serine/threonine kinase 3	0.264	0.6652	0.7812	0.0	0.8438	1.7391	0.427	0.8317	0.4052	0.1958	0.1557	0.9334
6789	STK4	serine/threonine kinase 4	0.1869	0.7813	0.5297	0.0	0.2332	0.7027	0.2097	0.1419	0.5879	0.2001	0.4064	0.5024
6793	STK10	serine/threonine kinase 10	0.1434	0.4605	0.6934	0.0	0.1274	0.049	0.6515	0.4555	0.6207	0.1934	0.1004	0.2165
6799	SULT1A2	sulfotransferase family 1A member 2	34.6288	23.4573	14.0551	0.4696	35.1075	0.5594	19.2794	19.6587	18.7256	42.8442	35.7628	16.2157
6801	STRN	striatin	0.9503	0.7649	0.8021	0.1733	0.8507	0.7245	0.777	0.6212	1.2169	0.4353	0.5045	1.1005
6813	STXBP2	syntaxin binding protein 2	0.1028	0.1438	0.1283	2.6011	6.4306	1.5228	0.7662	0.1464	0.2802	0.0921	0.0494	0.2971
6817	SULT1A1	sulfotransferase family 1A member 1	34.0858	23.0895	13.8348	0.4623	34.5571	0.5507	18.9771	19.3505	18.432	42.1725	35.2021	15.9614
6821	SUOX	sulfite oxidase	49.4953	73.705	65.5055	0.5427	11.557	0.1605	22.2016	54.0553	50.7538	56.7873	3.5235	49.6898
6829	SUPT5H	SPT5 homolog, DSIF elongation factor subunit	0.2801	0.4968	0.4683	0.1218	0.7525	0.0938	0.4904	0.2843	0.6936	0.2665	0.8355	0.4558
6830	SUPT6H	SPT6 homolog, histone chaperone and transcription elongation factor	0.0226	0.0846	0.1809	0.0	0.1102	0.1802	0.0485	0.1966	0.065	0.0163	0.0605	0.0
6836	SURF4	surfeit 4	0.4563	0.4261	0.3772	1.5049	0.0	0.443	0.0	0.2941	0.0	0.1214	0.0	0.0537
6867	TACC1	transforming acidic coiled-coil containing protein 1	0.059	0.0	0.0885	0.0	0.0496	0.095	0.0484	0.1427	0.152	0.1089	0.0	0.0772
6872	TAF1	TATA-box binding protein associated factor 1	0.0165	0.0	0.0035	0.0	0.0255	0.005	0.0798	0.0	0.0299	0.0126	0.0098	0.0
6876	TAGLN	transgelin	6.7336	12.799	7.4322	4.15	9.1949	6.4833	4.0838	4.8421	17.2549	5.1213	13.3477	4.0984
6879	TAF7	TATA-box binding protein associated factor 7	0.7471	0.9128	0.0	0.0	0.3331	0.0	0.4099	0.0	1.7083	1.0812	0.0	0.0
6880	TAF9	TATA-box binding protein associated factor 9	0.1169	0.1659	0.0	0.0	0.2246	0.0	0.1895	0.0	0.1023	0.1747	0.2107	0.1513
6888	TALDO1	transaldolase 1	17.5056	23.4799	12.268	0.5442	0.2865	2.1182	25.2727	3.2436	6.3609	6.2079	13.7997	21.3892
6895	TARBP2	TARBP2 subunit of RISC loading complex	0.7091	0.5142	1.0717	0.0	0.0	0.0	0.1715	0.7121	1.0886	0.2812	0.0	0.8123
6897	TARS1	threonyl-tRNA synthetase 1	0.8993	6.2504	2.6918	0.0099	0.1443	0.9551	0.0746	0.5641	0.0966	0.0765	0.0	0.3007
6898	TAT	tyrosine aminotransferase	0.0814	0.0	0.7911	0.0	0.0	0.0	0.0	2.5023	0.0	0.0	0.0	0.0
6902	TBCA	tubulin folding cofactor A	8.496	0.9579	1.468	0.0	1.2178	0.0707	0.0	0.0	0.0	0.0	0.4009	0.8425
6907	TBL1X	transducin beta like 1 X-linked	0.0	0.2314	0.4089	0.0	0.3175	0.6199	0.3937	0.6007	0.0	0.04	0.0	0.1243
6917	TCEA1	transcription elongation factor A1	5.5715	1.161	0.1833	0.0	0.6435	0.2381	0.5418	0.4036	7.0299	3.2994	0.7915	2.7982
6919	TCEA2	transcription elongation factor A2	0.0134	0.0	0.0	0.0	0.0	0.0	0.0073	0.0	0.0	0.0	0.0	0.0
6921	ELOC	elongin C	2.4746	1.481	9.77	4.498	0.7825	6.6364	4.8665	4.678	0.9974	0.0	0.5674	3.8412
6923	ELOB	elongin B	5.3221	0.4409	2.2622	1.1161	0.7279	0.7568	2.9719	1.0612	3.1099	6.9676	0.3318	0.0
6924	ELOA	elongin A	0.0911	0.0	0.0	0.0	0.0	0.0	0.0	0.0	0.0	0.4191	0.0	0.0
6927	HNF1A	HNF1 homeobox A	0.5312	0.0968	0.1511	0.0	0.1093	0.0	0.0	0.1295	0.3876	0.19	0.1716	0.1882
6928	HNF1B	HNF1 homeobox B	0.0996	0.0	0.0	0.0	0.0	0.0	0.0	0.0	0.0	0.0	0.0	0.0
6936	GCFC2	GC-rich sequence DNA-binding factor 2	0.6732	0.0	0.0	0.0	0.0	0.0	0.0	0.0	0.0	0.0	0.0	0.0
6944	VPS72	vacuolar protein sorting 72 homolog	4.4917	0.0	0.0	0.0	0.0	0.0	0.0	0.0	0.9782	0.0	0.0	1.9661
6950	TCP1	t-complex 1	18.4992	40.7272	27.1612	7.9853	24.3354	26.263	61.353	16.3084	24.1578	30.4176	23.1576	35.5443
6999	TDO2	tryptophan 2,3-dioxygenase	0.9444	0.0	0.8699	0.0	0.0	0.0	0.19	0.8531	0.0	0.0	0.0	1.4784
7001	PRDX2	peroxiredoxin 2	25.3389	34.4053	7.4844	30.1551	9.3867	49.2639	18.9274	12.2954	21.6434	14.2031	5.6663	9.4936
7008	TEF	TEF transcription factor, PAR bZIP family member	1.855	1.289	1.0557	0.0	0.0	0.0	0.7443	0.8135	0.8113	0.0	0.0	0.0
7009	TMBIM6	transmembrane BAX inhibitor motif containing 6	1.0771	2.8549	0.7223	0.4127	0.1938	0.0533	0.1708	0.0	0.0	1.4812	0.0	0.0457
7018	TF	transferrin	7.9058	8.4856	8.648	0.0476	0.3331	1.5799	1.4851	9.2356	15.3722	5.599	0.0	4.1463
7024	TFCP2	transcription factor CP2	0.1678	0.675	1.3121	0.0068	0.138	0.0	0.3037	0.422	0.1085	0.1595	0.1167	1.1489
7041	TGFB1I1	transforming growth factor beta 1 induced transcript 1	0.2284	1.7945	0.685	0.1685	0.2265	0.6138	0.2801	0.9593	0.342	0.1569	0.165	0.357
7045	TGFBI	transforming growth factor beta induced	0.4356	0.3976	0.0	0.0	0.0	0.0	0.0	0.0	0.0	5.9267	0.0	0.1453
7051	TGM1	transglutaminase 1	0.0	0.5398	1.0657	0.0	0.0	0.0	0.1859	0.0	0.0	0.0	0.0	0.1158
7052	TGM2	transglutaminase 2	3.2766	3.1775	3.6972	1.1881	0.7281	2.9013	1.0026	1.2864	0.5274	0.1734	0.0	0.3334
7057	THBS1	thrombospondin 1	0.6606	0.157	4.0358	0.4067	0.5497	1.4725	0.6633	1.4785	0.2774	0.5536	0.6894	2.1422
7064	THOP1	thimet oligopeptidase 1	0.0901	0.1101	0.7693	0.5344	0.042	1.3842	0.3868	0.1393	0.2702	0.0841	0.0246	0.0961
7073	TIAL1	TIA1 cytotoxic granule associated RNA binding protein like 1	1.5228	1.4559	1.236	0.0	2.7952	0.9987	2.0552	1.9502	0.5038	0.2896	0.5134	0.7551
7082	TJP1	tight junction protein 1	3.907	7.9019	4.7396	2.2381	10.7538	1.6171	6.1988	5.0649	5.5933	7.6177	7.9092	4.4594
7086	TKT	transketolase	11.5514	35.6668	27.2828	0.2425	2.8386	1.6643	28.0984	30.9811	25.9526	13.5047	1.6978	13.3647
7088	TLE1	TLE family member 1, transcriptional corepressor	0.006	0.0	0.0	0.0	0.0	0.0	0.0	0.0	0.0	0.0	0.0	0.0
7091	TLE4	TLE family member 4, transcriptional corepressor	0.0056	0.0	0.0	0.0	0.0	0.0	0.0	0.0	0.0	0.0	0.0	0.0
7094	TLN1	talin 1	7.2164	6.9546	7.8579	4.7279	3.2506	16.9512	7.4963	10.91	7.0483	4.4288	2.6543	3.8488
7111	TMOD1	tropomodulin 1	0.5048	0.2331	0.0314	2.2633	0.0	0.7122	0.0	0.0437	0.4058	0.3661	0.0871	0.0
7112	TMPO	thymopoietin	2.5118	1.0567	1.6888	0.0906	0.8368	0.235	0.9141	2.2704	0.1119	5.6543	0.0	1.9744
7114	TMSB4X	thymosin beta 4 X-linked	88.4626	47.8891	1.5361	0.6293	2.6303	32.2409	5.4209	1.0047	3.3245	725.0801	45.26	0.2605
7125	TNNC2	troponin C2, fast skeletal type	0.2161	0.0	0.3061	0.1607	0.0	0.0	0.1752	0.1703	0.0	0.0634	0.0	0.261
7145	TNS1	tensin 1	0.1776	0.3896	1.3274	2.9017	0.4313	2.094	0.4234	1.0398	0.3561	0.0868	0.4436	0.9201
7148	TNXB	tenascin XB	0.0802	0.0619	0.1863	0.1704	1.0002	0.4336	0.1935	0.2071	0.1808	1.0305	1.4568	0.2174
7150	TOP1	DNA topoisomerase I	0.0122	0.0457	0.0499	0.0	0.044	0.0	0.039	0.7822	0.0262	0.0	0.0402	0.6969
7155	TOP2B	DNA topoisomerase II beta	0.0647	0.0991	0.148	0.3	0.0553	0.3171	0.6123	0.1095	0.1359	0.0	0.077	0.0798
7163	TPD52	tumor protein D52	2.0259	6.356	9.4149	1.9918	6.0044	5.4717	7.7867	9.3008	9.2425	0.5607	8.8251	4.4368
7165	TPD52L2	TPD52 like 2	9.5239	5.4019	5.7734	1.1063	6.4528	3.0152	5.7954	6.612	5.6702	21.1132	17.1101	0.148
7167	TPI1	triosephosphate isomerase 1	345.5399	126.7597	508.7883	229.6767	283.8957	629.6973	381.6141	542.4448	295.8936	168.0856	163.4782	305.1635
7168	TPM1	tropomyosin 1	135.6142	103.7881	102.7394	1904.5854	91.5042	2638.2818	60.6605	123.334	180.2342	133.4686	141.5202	155.1149
7169	TPM2	tropomyosin 2	40.9575	45.5087	34.5521	64.4132	20.3024	69.0754	26.4613	38.77	93.3859	39.0474	24.6396	48.9007
7170	TPM3	tropomyosin 3	103.6825	142.8983	128.191	112.1309	129.3234	242.8089	128.8554	168.7169	216.1438	67.2878	138.7613	119.1185
7171	TPM4	tropomyosin 4	38.8718	36.1337	33.7511	50.9063	26.3993	67.6416	30.4957	36.0393	61.3769	46.148	33.8123	48.4515
7174	TPP2	tripeptidyl peptidase 2	0.7253	0.3938	1.0196	0.9974	0.0271	1.2307	0.5517	0.1964	0.1675	0.0	0.0186	0.0184
7175	TPR	translocated promoter region, nuclear basket protein	3.466	1.3104	1.1144	0.03	1.0347	0.7045	1.3262	1.9744	2.6978	3.4195	0.8012	1.7434
7177	TPSAB1	tryptase alpha/beta 1	0.157	0.2131	0.1555	0.0937	0.1038	0.2248	0.0942	0.229	0.0	0.1134	0.0	0.2681
7178	TPT1	tumor protein, translationally-controlled 1	181.5299	159.1731	193.0926	51.5981	229.9366	218.4386	234.469	288.3353	240.2069	115.893	503.8664	149.226
7184	HSP90B1	heat shock protein 90 beta family member 1	323.966	452.7057	428.3623	12.1347	310.1592	167.2024	576.6638	537.5997	621.4498	243.6415	445.9888	477.898
7203	CCT3	chaperonin containing TCP1 subunit 3	34.6255	31.1097	33.873	3.2113	13.6749	15.2865	29.2519	26.1446	21.8429	10.1255	14.68	30.2384
7247	TSN	translin	2.1	2.4725	2.2909	2.1291	0.4598	9.0898	3.7361	0.962	1.3582	1.599	0.3371	1.1474
7251	TSG101	tumor susceptibility 101	0.2751	0.1999	0.3017	0.0	0.5433	0.177	0.6649	0.46	0.3685	1.1611	1.3256	0.4795
7260	EIPR1	EARP complex and GARP complex interacting protein 1	0.1054	1.4965	0.9139	0.0	0.0789	0.138	0.0	0.4708	1.1854	0.2384	0.1289	1.0989
7263	TST	thiosulfate sulfurtransferase	201.0189	299.5208	101.1319	0.3324	8.535	6.6175	151.3361	21.0281	362.3207	173.861	4.2207	409.7781
7266	DNAJC7	DnaJ heat shock protein family (Hsp40) member C7	0.0724	0.0	0.0	0.0	0.0464	0.0949	0.3073	0.0	0.0	0.0	0.0	0.0
7267	TTC3	tetratricopeptide repeat domain 3	0.0734	0.0	0.0	0.0	0.0	0.0	0.0	0.0	0.0	0.0	0.0	0.0
7273	TTN	titin	0.0019	0.0	0.0008	26.471	0.0	11.3074	0.0	0.0	0.0	0.0002	0.0	0.0
7274	TTPA	alpha tocopherol transfer protein	2.1636	2.3626	2.791	0.0	0.0	0.0	1.6767	1.2753	0.6374	2.7655	0.2517	1.7179
7277	TUBA4A	tubulin alpha 4a	33.3386	41.5851	25.5617	32.7191	6.1691	21.4197	26.8578	12.326	13.8177	32.77	8.8821	11.4687
7278	TUBA3C	tubulin alpha 3c	8.7952	24.2962	20.9357	24.8225	4.7338	17.3412	21.3896	10.1829	11.1947	5.5052	4.5798	9.3716
7280	TUBB2A	tubulin beta 2A class IIa	23.1048	33.6994	41.0183	42.0614	14.7336	56.3767	27.9073	41.4582	24.8734	12.2554	18.1828	30.6872
7283	TUBG1	tubulin gamma 1	0.0069	0.0225	0.0564	0.0917	0.0528	0.6334	0.1882	0.0716	0.0334	0.0132	0.0633	0.0
7284	TUFM	Tu translation elongation factor, mitochondrial	23.4744	16.2674	28.845	168.0408	49.4399	82.306	64.9199	24.9847	18.257	18.5893	65.6266	32.6518
7295	TXN	thioredoxin	11.7858	5.725	10.9673	3.1444	2.792	5.281	0.0	4.0038	1.5872	1.1486	4.5478	3.5586
7296	TXNRD1	thioredoxin reductase 1	5.3571	7.8463	2.7067	3.5217	8.4217	4.038	12.2285	4.7686	9.5133	0.9061	0.2322	2.5395
7307	U2AF1	U2 small nuclear RNA auxiliary factor 1	1.3401	4.4397	1.9308	0.0	14.211	5.604	9.6214	5.138	4.1286	0.687	11.0514	1.8046
7311	UBA52	ubiquitin A-52 residue ribosomal protein fusion product 1	71.7815	89.0106	217.993	78.3658	305.0803	172.9602	226.3708	227.0123	113.3639	59.278	496.0102	172.5634
7314	UBB	ubiquitin B	117.3681	145.7092	356.7808	128.4236	499.2762	282.9699	371.0133	371.6527	185.5034	96.2092	812.2836	282.4889
7316	UBC	ubiquitin C	117.3681	145.7092	356.7808	128.4236	499.2762	282.9699	371.0133	371.6527	185.5034	96.2092	812.2836	282.4889
7317	UBA1	ubiquitin like modifier activating enzyme 1	2.9986	11.1336	6.3665	8.3522	0.9251	20.5148	7.9056	7.0476	2.9965	1.2248	0.3789	2.7333
7319	UBE2A	ubiquitin conjugating enzyme E2 A	16.7217	2.6462	3.7888	1.5573	40.7657	7.0446	0.0	2.1169	0.0	0.0	0.0	0.0
7320	UBE2B	ubiquitin conjugating enzyme E2 B	2.4718	2.0116	4.3976	7.4577	0.0	6.447	4.1778	0.0	0.0	0.0	0.0	2.923
7321	UBE2D1	ubiquitin conjugating enzyme E2 D1	0.3421	0.2509	0.2225	3.7542	0.404	2.6757	1.7388	0.0	0.2933	0.0	0.4287	0.2105
7322	UBE2D2	ubiquitin conjugating enzyme E2 D2	0.3176	0.2329	0.2065	3.4846	0.375	3.2904	1.6139	0.0	0.2722	0.0	0.3979	0.1954
7323	UBE2D3	ubiquitin conjugating enzyme E2 D3	0.2998	0.2199	0.195	3.2898	0.3541	3.1377	1.5237	0.0	0.257	0.0	0.3756	0.1845
7327	UBE2G2	ubiquitin conjugating enzyme E2 G2	16.509	3.9675	15.6223	1.3111	13.0678	0.0	0.0	8.7995	27.7597	8.6938	0.0	0.0
7328	UBE2H	ubiquitin conjugating enzyme E2 H	2.4575	2.5789	0.0	0.1421	0.4392	0.0	0.8412	0.4706	3.5664	0.4313	0.0	0.9713
7329	UBE2I	ubiquitin conjugating enzyme E2 I	0.655	1.7031	0.1479	0.0	0.3422	0.0591	1.6291	0.1381	2.2969	0.0	1.2479	4.5049
7332	UBE2L3	ubiquitin conjugating enzyme E2 L3	3.0938	1.5564	3.3909	1.943	3.8896	0.5088	2.2247	3.2505	5.2017	3.3455	1.5421	1.7372
7334	UBE2N	ubiquitin conjugating enzyme E2 N	59.7425	46.0084	53.5481	31.9216	66.33	25.2042	75.4259	39.9332	42.8795	50.5893	48.2311	43.1712
7335	UBE2V1	ubiquitin conjugating enzyme E2 V1	12.6472	11.5119	7.5282	0.5223	1.6653	4.1621	0.4059	0.6197	8.2714	2.5806	2.1351	1.4036
7336	UBE2V2	ubiquitin conjugating enzyme E2 V2	10.0298	9.1225	6.0022	0.4071	1.3223	3.3302	0.3223	0.492	6.5104	2.0492	1.6954	1.1146
7337	UBE3A	ubiquitin protein ligase E3A	0.0	0.0198	0.0735	0.0	0.0	0.0	0.1349	0.0	0.2762	0.0	0.0275	0.0651
7341	SUMO1	small ubiquitin like modifier 1	0.0	1.8169	3.4236	0.1592	1.7468	4.7363	1.7772	2.0238	2.3494	1.9661	2.2756	1.2929
7342	UBP1	upstream binding protein 1	0.0919	0.2345	1.2144	0.0062	0.1168	0.0	0.2768	0.4247	0.0	0.1454	0.1064	0.6423
7343	UBTF	upstream binding transcription factor	0.9491	1.0416	0.8428	0.0437	0.2558	0.4585	0.2197	0.5038	1.3559	1.0576	0.1417	1.1057
7345	UCHL1	ubiquitin C-terminal hydrolase L1	10.7593	0.0	0.0	0.0	0.0	0.0	0.0	0.0	0.0	0.0	0.0	0.0
7347	UCHL3	ubiquitin C-terminal hydrolase L3	1.1243	2.5369	3.0767	0.7397	3.4092	1.153	3.1577	3.2095	1.6361	0.7348	3.5643	2.1886
7353	UFD1	ubiquitin recognition factor in ER associated degradation 1	1.7097	1.7893	2.3646	0.4432	0.0	0.5618	2.0066	1.9091	2.3307	2.5458	0.7005	1.8396
7358	UGDH	UDP-glucose 6-dehydrogenase	7.8846	15.5257	12.3627	0.0	5.7773	1.9896	11.3581	7.1509	11.5307	6.2713	2.3209	6.9818
7360	UGP2	UDP-glucose pyrophosphorylase 2	108.569	109.0802	135.5961	7.8486	91.4677	15.7422	157.9439	87.2636	171.8014	128.461	120.7998	155.3863
7363	UGT2B4	UDP glucuronosyltransferase family 2 member B4	14.4333	17.2499	13.2313	0.0	4.5773	0.0	4.1099	49.2526	10.1192	12.4382	7.6865	13.8701
7364	UGT2B7	UDP glucuronosyltransferase family 2 member B7	2.105	3.9952	0.6901	0.0	0.0482	0.0	0.0746	1.4927	2.2413	1.5488	0.0441	0.6774
7365	UGT2B10	UDP glucuronosyltransferase family 2 member B10	1.7739	3.3669	0.5815	0.0	0.0406	0.0	0.0629	1.258	1.8888	1.3052	0.0372	0.5709
7372	UMPS	uridine monophosphate synthetase	1.1643	1.1175	1.2638	0.0	0.403	0.3166	2.7159	0.8014	0.2322	1.1903	0.5491	0.7338
7373	COL14A1	collagen type XIV alpha 1 chain	0.0923	0.095	0.1517	0.3804	0.0726	1.4101	0.2038	0.2378	0.1719	0.2475	0.1776	0.0
7381	UQCRB	ubiquinol-cytochrome c reductase binding protein	12.1354	4.1362	2.8873	10.0232	12.4351	0.0	0.0	0.0	6.5007	78.1299	2.0865	7.1072
7384	UQCRC1	ubiquinol-cytochrome c reductase core protein 1	2.3467	11.3384	1.2682	24.4475	0.7978	18.2279	0.5228	3.567	0.5758	0.84	0.3053	0.3884
7386	UQCRFS1	ubiquinol-cytochrome c reductase, Rieske iron-sulfur polypeptide 1	0.5701	4.9065	1.7485	4.4748	1.2331	0.0344	0.7579	0.0	20.7873	21.1836	1.4954	0.0
7389	UROD	uroporphyrinogen decarboxylase	0.9516	0.1525	0.9357	0.3246	0.374	0.0	1.0007	0.5205	0.3327	0.8025	1.3394	0.4871
7391	USF1	upstream transcription factor 1	0.1981	2.0496	2.7661	0.1485	2.6403	0.6259	2.472	3.2685	2.3488	1.3508	1.6255	3.6313
7402	UTRN	utrophin	0.1113	0.0	0.0	0.0101	0.0	0.0135	0.02	0.0198	0.0032	0.0	0.0635	0.0
7407	VARS1	valyl-tRNA synthetase 1	0.1059	0.7886	0.9969	0.4991	0.1437	1.7267	0.3996	0.3539	0.3346	0.1028	0.0747	0.1794
7411	VBP1	VHL binding protein 1	14.7771	0.0	0.0	0.0	0.4539	0.0	0.4584	0.0	0.0	0.7973	0.0	0.0
7414	VCL	vinculin	2.2972	2.6257	5.7426	32.8358	3.3741	31.9817	5.7437	2.8906	5.4318	5.2146	3.5332	4.0238
7415	VCP	valosin containing protein	108.2119	107.3429	84.081	27.86	40.4484	52.7669	63.926	103.3465	93.9222	44.8528	37.476	83.0635
7416	VDAC1	voltage dependent anion channel 1	525.7624	375.6688	385.8167	678.5957	380.174	289.285	454.5197	407.1309	351.5272	344.1906	450.8565	688.6344
7417	VDAC2	voltage dependent anion channel 2	87.7201	51.6933	39.9779	359.4247	72.8476	67.4876	81.4609	52.5351	51.7756	54.4063	57.3212	33.8815
7419	VDAC3	voltage dependent anion channel 3	203.7148	310.1933	163.3251	282.7352	244.7547	185.6718	308.4297	367.584	210.3172	78.4262	394.0257	218.207
7430	EZR	ezrin	13.8381	21.3204	35.8088	18.7532	14.5099	19.9408	24.5784	30.9504	22.509	15.3817	12.04	36.1663
7431	VIM	vimentin	67.51	164.2492	161.9256	43.4333	105.3461	755.2955	100.7391	258.3637	116.6954	97.8613	160.3089	112.0083
7448	VTN	vitronectin	9.0215	7.3956	0.0525	0.0	0.0	0.0	0.1843	0.3658	1.618	9.1487	0.0	0.0
7453	WARS1	tryptophanyl-tRNA synthetase 1	0.0181	0.0	0.0385	0.0	0.0	0.0	0.0	0.0	0.0	0.0	0.0	0.0
7458	EIF4H	eukaryotic translation initiation factor 4H	0.2447	2.5328	0.0734	0.2426	0.8754	0.463	1.3711	2.4004	3.322	0.5891	0.7891	2.9587
7461	CLIP2	CAP-Gly domain containing linker protein 2	0.0464	0.0	0.0	0.0	0.0	0.0385	0.0	0.0	0.0486	0.025	0.0	0.0
7469	NELFA	negative elongation factor complex member A	0.1806	0.0	0.0	0.0	0.0	0.0	0.0	0.0	0.0466	0.0	0.0	0.0
7498	XDH	xanthine dehydrogenase	16.0008	53.1881	81.2677	2.4545	41.9029	35.6339	23.6627	49.7493	56.426	13.5225	23.4368	17.7935
7511	XPNPEP1	X-prolyl aminopeptidase 1	2.228	2.1079	1.5485	1.5278	0.2383	4.7401	0.782	1.5651	0.5408	0.1572	0.216	0.7591
7514	XPO1	exportin 1	0.1098	0.4194	0.2433	0.485	0.0124	1.2629	0.0426	0.0587	0.2404	0.0	0.0	0.0479
7515	XRCC1	X-ray repair cross complementing 1	0.0852	0.0	0.0524	0.0059	0.0	0.0	0.3485	0.1103	0.0946	0.7374	0.0	0.138
7520	XRCC5	X-ray repair cross complementing 5	0.5026	0.0	0.0	0.0	0.0	0.0	0.0	0.0	0.0	0.0	0.0	0.0
7525	YES1	YES proto-oncogene 1, Src family tyrosine kinase	0.1621	0.5323	0.6288	0.0684	0.154	0.5008	0.311	0.5406	0.1651	0.1045	0.1519	0.232
7529	YWHAB	tyrosine 3-monooxygenase/tryptophan 5-monooxygenase activation protein beta	11.7848	15.7772	15.6032	8.0005	4.1545	22.4808	10.9107	11.2071	5.8094	3.6416	5.9042	12.291
7531	YWHAE	tyrosine 3-monooxygenase/tryptophan 5-monooxygenase activation protein epsilon	146.1996	220.6527	337.3103	142.687	165.2969	327.9591	293.4695	227.6423	140.2188	94.9591	268.3468	146.6925
7532	YWHAG	tyrosine 3-monooxygenase/tryptophan 5-monooxygenase activation protein gamma	18.4646	16.0815	16.1908	10.4367	4.5043	23.7685	18.7387	15.4092	6.2389	6.8247	7.3738	10.1695
7533	YWHAH	tyrosine 3-monooxygenase/tryptophan 5-monooxygenase activation protein eta	7.6082	10.1882	12.3205	9.4788	3.7659	24.517	8.408	8.8203	3.4968	2.7936	4.1484	7.6612
7534	YWHAZ	tyrosine 3-monooxygenase/tryptophan 5-monooxygenase activation protein zeta	17.9223	39.6451	25.6237	13.6405	18.8461	37.3383	22.4547	25.1748	13.2696	12.8156	19.4051	24.5524
7536	SF1	splicing factor 1	2.711	0.8422	0.9243	0.0172	6.3368	0.5598	1.6594	1.7388	0.6198	4.9035	5.9272	0.6783
7555	CNBP	CCHC-type zinc finger nucleic acid binding protein	1.221	4.4998	5.4928	0.0	2.379	1.7012	2.1297	4.9666	1.8971	0.6197	1.8888	0.5052
7707	ZNF148	zinc finger protein 148	0.0604	0.0275	0.0975	0.0	0.1162	0.0	0.0484	0.0427	0.0	0.0	0.0859	0.0
7756	ZNF207	zinc finger protein 207	2.7724	1.245	1.4361	0.0	0.2277	0.0	0.3375	1.5286	2.8424	0.925	0.2503	1.7952
7791	ZYX	zyxin	0.0391	0.0	0.089	0.0	0.0579	0.0775	0.0271	0.0929	0.093	0.0445	0.0	0.0324
7803	PTP4A1	protein tyrosine phosphatase 4A1	0.0	0.0	0.0	0.0	0.0	0.0	0.0	0.0	0.0	0.0	0.0	0.0
7812	CSDE1	cold shock domain containing E1	3.7607	3.2675	3.865	2.4752	2.2622	3.8777	3.7265	6.8946	4.0695	1.8379	3.3833	2.6989
7813	EVI5	ecotropic viral integration site 5	0.1784	0.0	0.0	0.0	0.0	0.0	0.0	0.0	0.0	0.1507	0.0	0.0
7841	MOGS	mannosyl-oligosaccharide glucosidase	0.2219	1.5467	0.3923	0.0856	0.0533	0.0657	0.1342	0.1131	0.0	0.0483	0.0307	0.0959
7846	TUBA1A	tubulin alpha 1a	14.9671	40.6559	40.0709	32.151	8.6824	35.9816	34.8392	22.7187	21.5557	8.0508	8.5056	16.3316
7867	MAPKAPK3	MAPK activated protein kinase 3	0.0373	0.0	0.0	0.0	0.0	0.0	0.0	0.0	0.0	0.0	0.0	0.0
7871	SLMAP	sarcolemma associated protein	0.0106	0.0	0.0186	0.8911	0.0	0.5108	0.0	0.0153	0.0	0.0	0.0	0.0
7873	MANF	mesencephalic astrocyte derived neurotrophic factor	13.1091	27.771	42.887	6.5246	47.4837	27.5327	114.1859	21.9303	34.437	8.7314	19.5444	30.1332
7874	USP7	ubiquitin specific peptidase 7	1.6639	3.0483	3.7768	24.6843	3.4386	8.1863	4.348	2.2663	1.6822	0.1259	3.505	2.587
7879	RAB7A	RAB7A, member RAS oncogene family	16.6017	31.6279	29.6297	17.7487	11.2319	38.9008	27.3307	29.1022	31.3546	8.8808	11.917	9.5884
7916	PRRC2A	proline rich coiled-coil 2A	0.0	0.1615	0.1919	0.0	0.0968	0.0501	0.0	0.2125	0.3085	0.0233	0.2754	0.1654
7917	BAG6	BAG cochaperone 6	1.9761	1.8009	0.8762	0.8022	1.1739	0.7458	1.3803	0.9562	2.16	2.0516	1.508	1.6122
7919	DDX39B	DExD-box helicase 39B	1.5458	4.6796	6.0354	3.311	0.8958	7.5417	0.3666	2.8249	1.1299	0.9048	0.6739	0.2896
7923	HSD17B8	hydroxysteroid 17-beta dehydrogenase 8	17.5857	24.2962	21.2501	3.8775	0.3851	2.2324	0.9797	23.8719	19.9881	12.3774	26.2585	33.0484
7965	AIMP2	aminoacyl tRNA synthetase complex interacting multifunctional protein 2	0.0678	0.4907	1.289	0.1785	0.0	0.2524	0.1012	0.0	0.0	0.0	0.0	0.1967
8019	BRD3	bromodomain containing 3	1.222	1.5564	0.0	0.0	0.1226	0.096	0.1451	0.0	0.0	0.1996	0.2744	0.0
8021	NUP214	nucleoporin 214	1.4521	0.1351	0.244	0.0559	1.1973	0.0	0.5091	0.2511	0.4579	1.3467	0.7962	0.4676
8027	STAM	signal transducing adaptor molecule	2.5292	7.2994	5.6074	0.4474	1.0978	1.3413	1.1968	4.2972	4.0764	0.8244	0.5356	7.866
8030	CCDC6	coiled-coil domain containing 6	0.5254	0.0	0.2414	0.0	0.0	0.3195	0.1315	0.3133	0.4326	1.1386	0.4628	0.4321
8073	PTP4A2	protein tyrosine phosphatase 4A2	0.0	0.0	0.0	0.0	0.0	0.0544	0.0524	0.0	0.0	0.0	0.0	0.0
8078	USP5	ubiquitin specific peptidase 5	2.5265	1.9827	3.6324	2.3436	0.382	5.6647	0.7897	2.5856	1.4879	0.9834	0.3289	1.3819
8087	FXR1	FMR1 autosomal homolog 1	1.9214	2.8644	1.1036	0.3307	0.892	1.34	2.0542	1.8865	3.364	1.7932	1.3462	2.7269
8106	PABPN1	poly(A) binding protein nuclear 1	4.6036	5.7204	10.3319	0.6704	16.0026	12.7616	12.118	8.0858	7.8869	9.5898	25.9849	7.1579
8125	ANP32A	acidic nuclear phosphoprotein 32 family member A	0.7693	0.0	0.0	0.0	0.0	0.0	0.0	0.0	0.0	0.0	0.0	0.0
8148	TAF15	TATA-box binding protein associated factor 15	11.5272	8.3964	5.6956	0.0	0.6551	0.0	0.6369	6.4675	6.6151	4.6123	2.3706	9.1884
8165	AKAP1	A-kinase anchoring protein 1	0.0	0.0	0.0	0.0	0.0	0.0	0.0297	0.0	0.0	0.0	0.0	0.0
8175	SF3A2	splicing factor 3a subunit 2	2.1312	2.1063	0.7804	1.0951	2.757	1.1523	2.0594	0.7157	5.9658	1.7504	0.4016	1.0173
8192	CLPP	caseinolytic mitochondrial matrix peptidase proteolytic subunit	0.9291	2.4744	1.8728	1.2861	2.1829	0.6192	1.5277	3.6226	1.8605	0.3292	3.6428	3.3435
8209	GATD3	glutamine amidotransferase class 1 domain containing 3	4.9013	11.6056	10.42	22.924	4.2281	21.9283	10.2646	7.7667	16.6028	13.0502	4.8786	14.7941
8218	CLTCL1	clathrin heavy chain like 1	0.2017	0.9939	0.5324	0.3168	0.0643	0.8535	1.0575	0.7651	0.4092	0.0438	0.0	0.2455
8241	RBM10	RNA binding motif protein 10	0.0342	0.5785	0.486	0.0	0.3377	0.0	0.3539	0.2327	0.39	2.4953	0.2569	0.338
8242	KDM5C	lysine demethylase 5C	0.0174	0.0233	0.0	0.0	0.0	0.0	0.0	0.0206	0.0	0.0	0.0244	0.0217
8243	SMC1A	structural maintenance of chromosomes 1A	0.8744	0.5719	0.7616	1.1052	1.5077	0.6355	0.9344	0.9257	1.4606	0.4192	0.5476	0.9569
8260	NAA10	N-alpha-acetyltransferase 10, NatA catalytic subunit	0.5979	0.9618	0.0	0.0	0.0	0.2551	1.0992	0.8339	3.3978	3.1504	0.0	0.7884
8266	UBL4A	ubiquitin like 4A	5.0131	4.8775	0.1275	0.0	5.4991	0.0	1.191	3.4582	7.6762	0.943	4.2337	3.6464
8284	KDM5D	lysine demethylase 5D	0.0185	0.0248	0.0	0.0	0.0	0.0	0.0	0.0218	0.0	0.0	0.0259	0.023
8290	H3-4	H3.4 histone, cluster member	0.1184	0.3043	0.3177	0.0695	0.2447	0.014	0.1052	0.0508	0.0308	0.6889	0.1144	0.0974
8294	H4C9	H4 clustered histone 9	31.6212	169.2166	239.1961	18.0025	117.3998	43.2147	299.7224	267.782	64.2627	50.9041	38.2109	71.76
8301	PICALM	phosphatidylinositol binding clathrin assembly protein	0.317	2.0231	0.955	0.3107	0.4885	3.1984	0.8193	0.6076	0.6479	0.1105	0.3086	0.3067
8310	ACOX3	acyl-CoA oxidase 3, pristanoyl	0.1274	0.0	0.0	0.0	0.1478	0.0	1.0228	0.0	0.0	0.0	0.0	0.0
8329	H2AC13	H2A clustered histone 13	73.7511	30.4745	57.9054	10.0636	77.5086	58.2631	25.5825	51.5751	63.3451	99.4282	45.3352	70.1081
8330	H2AC15	H2A clustered histone 15	73.7511	30.4745	57.9054	10.0636	77.5086	58.2631	25.5825	51.5751	63.3451	99.4282	45.3352	70.1081
8331	H2AC14	H2A clustered histone 14	75.7444	31.2982	59.4704	10.3356	79.6034	59.8377	26.2739	52.969	65.0572	102.1155	46.5605	72.0029
8332	H2AC16	H2A clustered histone 16	73.7511	30.4745	57.9054	10.0636	77.5086	58.2631	25.5825	51.5751	63.3451	99.4282	45.3352	70.1081
8334	H2AC6	H2A clustered histone 6	73.6611	30.4745	57.8114	10.0636	77.5086	58.2325	25.5825	51.5751	63.379	99.4142	45.3352	70.1081
8335	H2AC4	H2A clustered histone 4	73.6611	30.4293	57.775	10.0636	77.5086	58.2325	25.5825	51.5751	63.379	99.4142	45.3352	70.1081
8336	H2AC17	H2A clustered histone 17	73.7511	30.4745	57.9054	10.0636	77.5086	58.2631	25.5825	51.5751	63.3451	99.4282	45.3352	70.1081
8337	H2AC18	H2A clustered histone 18	73.7511	30.4745	57.9054	10.0636	77.5086	58.2631	25.621	51.5751	63.3451	99.4282	45.3352	70.1081
8338	H2AC20	H2A clustered histone 20	75.7347	31.2982	59.4351	10.3356	79.6034	59.81	26.3134	52.969	65.0572	102.1155	46.5605	71.8821
8339	H2BC8	H2B clustered histone 8	78.7156	114.8114	31.8161	3.2029	16.5563	8.1024	10.7779	29.2572	126.182	88.2483	21.1409	162.4846
8340	H2BC13	H2B clustered histone 13	78.7156	114.8114	31.8161	3.2029	16.5563	8.1024	10.7779	29.2572	126.182	88.2483	21.1409	162.4846
8341	H2BC15	H2B clustered histone 15	78.7156	114.8114	31.8161	3.2029	16.5563	8.1024	10.7779	29.2572	126.182	88.2483	21.1409	162.4846
8342	H2BC14	H2B clustered histone 14	78.7156	114.8114	31.8161	3.2029	16.5563	8.1024	10.7779	29.2572	126.182	88.2483	21.1409	162.4846
8343	H2BC7	H2B clustered histone 7	78.7156	114.8114	31.8161	3.2029	16.5563	8.1024	10.7779	29.2572	126.182	88.2483	21.1409	162.4846
8344	H2BC6	H2B clustered histone 6	78.7156	114.8114	31.8161	3.2029	16.5563	8.1024	10.7779	29.2572	126.182	88.2483	21.1409	162.4846
8345	H2BC9	H2B clustered histone 9	78.7156	114.8114	31.8161	3.2029	16.5563	8.1024	10.7779	29.2572	126.182	88.2483	21.1409	162.4846
8346	H2BC10	H2B clustered histone 10	78.7156	114.8114	31.8161	3.2029	16.5563	8.1024	10.7779	29.2572	126.182	88.2483	21.1409	162.4846
8347	H2BC4	H2B clustered histone 4	78.7156	114.8114	31.8161	3.2029	16.5563	8.1024	10.7779	29.2572	126.182	88.2483	21.1409	162.4846
8348	H2BC17	H2B clustered histone 17	76.3119	114.8114	31.7706	3.1004	16.5563	8.1024	10.4468	29.2572	126.1134	87.6346	17.0721	161.8958
8349	H2BC21	H2B clustered histone 21	76.3119	114.8114	31.7706	3.1004	16.5563	8.1024	10.4468	29.2572	126.1134	87.6346	17.0721	161.8958
8350	H3C1	H3 clustered histone 1	0.1184	0.3043	0.3177	0.0695	0.2447	0.014	0.1171	0.0508	0.0308	0.6889	0.1144	0.0974
8351	H3C4	H3 clustered histone 4	0.1184	0.3043	0.3177	0.0695	0.2447	0.014	0.1171	0.0508	0.0308	0.6889	0.1144	0.0974
8352	H3C3	H3 clustered histone 3	0.1184	0.3043	0.3177	0.0695	0.2447	0.014	0.1171	0.0508	0.0308	0.6889	0.1144	0.0974
8353	H3C6	H3 clustered histone 6	0.1184	0.3043	0.3177	0.0695	0.2447	0.014	0.1171	0.0508	0.0308	0.6889	0.1144	0.0974
8354	H3C11	H3 clustered histone 11	0.1184	0.3043	0.3177	0.0695	0.2447	0.014	0.1171	0.0508	0.0308	0.6889	0.1144	0.0974
8355	H3C8	H3 clustered histone 8	0.1184	0.3043	0.3177	0.0695	0.2447	0.014	0.1171	0.0508	0.0308	0.6889	0.1144	0.0974
8356	H3C12	H3 clustered histone 12	0.1184	0.3043	0.3177	0.0695	0.2447	0.014	0.1171	0.0508	0.0308	0.6889	0.1144	0.0974
8357	H3C10	H3 clustered histone 10	0.1184	0.3043	0.3177	0.0695	0.2447	0.014	0.1171	0.0508	0.0308	0.6889	0.1144	0.0974
8358	H3C2	H3 clustered histone 2	0.1184	0.3043	0.3177	0.0695	0.2447	0.014	0.1171	0.0508	0.0308	0.6889	0.1144	0.0974
8359	H4C1	H4 clustered histone 1	31.6212	169.2166	239.1961	18.0025	117.3998	43.2147	299.7224	267.782	64.2627	50.9041	38.2109	71.76
8360	H4C4	H4 clustered histone 4	31.6212	169.2166	239.1961	18.0025	117.3998	43.2147	299.7224	267.782	64.2627	50.9041	38.2109	71.76
8361	H4C6	H4 clustered histone 6	31.6212	169.2166	239.1961	18.0025	117.3998	43.2147	299.7224	267.782	64.2627	50.9041	38.2109	71.76
8362	H4C12	H4 clustered histone 12	31.6212	169.2166	239.1961	18.0025	117.3998	43.2147	299.7224	267.782	64.2627	50.9041	38.2109	71.76
8363	H4C11	H4 clustered histone 11	31.6212	169.2166	239.1961	18.0025	117.3998	43.2147	299.7224	267.782	64.2627	50.9041	38.2109	71.76
8364	H4C3	H4 clustered histone 3	31.6212	169.2166	239.1961	18.0025	117.3998	43.2147	299.7224	267.782	64.2627	50.9041	38.2109	71.76
8365	H4C8	H4 clustered histone 8	31.6212	169.2166	239.1961	18.0025	117.3998	43.2147	299.7224	267.782	64.2627	50.9041	38.2109	71.76
8366	H4C2	H4 clustered histone 2	31.6212	169.2166	239.1961	18.0025	117.3998	43.2147	299.7224	267.782	64.2627	50.9041	38.2109	71.76
8367	H4C5	H4 clustered histone 5	31.6212	169.2166	239.1961	18.0025	117.3998	43.2147	299.7224	267.782	64.2627	50.9041	38.2109	71.76
8368	H4C13	H4 clustered histone 13	31.6212	169.2166	239.1961	18.0025	117.3998	43.2147	299.7224	267.782	64.2627	50.9041	38.2109	71.76
8370	H4C14	H4 clustered histone 14	31.6212	169.2166	239.1961	18.0025	117.3998	43.2147	299.7224	267.782	64.2627	50.9041	38.2109	71.76
8396	PIP4K2B	phosphatidylinositol-5-phosphate 4-kinase type 2 beta	5.3915	4.3385	0.3436	0.7523	0.0	0.7727	0.4102	0.3271	0.7008	0.2076	0.2237	0.8759
8402	SLC25A11	solute carrier family 25 member 11	0.508	5.6296	2.4759	75.4661	0.3492	3.0609	1.9765	2.4293	3.0426	1.2366	0.245	4.6736
8407	TAGLN2	transgelin 2	50.5517	131.1516	34.4721	21.1674	80.3496	125.3226	54.5781	22.7951	85.5323	38.2972	36.4914	65.5746
8408	ULK1	unc-51 like autophagy activating kinase 1	0.0311	0.01	0.0	0.0	0.0	0.0	0.0	0.0	0.0	0.0	0.0	0.0
8411	EEA1	early endosome antigen 1	0.6013	0.5187	0.9873	0.3153	0.3445	5.0692	0.1699	0.5865	0.7517	0.5282	0.3781	0.6122
8424	BBOX1	gamma-butyrobetaine hydroxylase 1	4.4214	1.768	6.2116	0.0	1.7404	0.0	6.8748	3.4496	2.3807	1.5225	3.9672	2.9858
8428	STK24	serine/threonine kinase 24	0.9103	1.6415	0.2346	0.0327	0.185	0.1553	0.087	0.151	1.0949	0.1169	1.9251	2.3501
8435	SOAT2	sterol O-acyltransferase 2	0.4101	0.0	0.0	0.0	0.0	0.0	0.0	0.0	0.0	0.3434	0.0	0.0
8440	NCK2	NCK adaptor protein 2	0.5181	0.2691	0.0	0.0	0.7981	0.0622	0.7867	0.6535	0.8894	0.5353	0.1623	0.8217
8449	DHX16	DEAH-box helicase 16	2.4135	1.2767	0.1811	0.0297	1.2612	0.0596	0.8678	0.6728	0.8824	0.0	2.025	0.5928
8451	CUL4A	cullin 4A	0.2719	0.4878	0.2757	1.4795	0.0759	0.3773	0.4795	0.0201	0.2428	0.0	0.0951	0.3386
8470	SORBS2	sorbin and SH3 domain containing 2	3.9919	4.3783	4.756	15.4621	4.1721	18.719	3.1379	4.6227	0.4607	2.6978	3.5498	3.0709
8473	OGT	O-linked N-acetylglucosamine (GlcNAc) transferase	0.2136	0.0195	0.0	0.0227	0.0	0.0327	0.0	0.0	0.0	0.0	0.0	0.0215
8480	RAE1	ribonucleic acid export 1	0.0378	0.78	0.2641	0.1631	0.3321	0.1269	0.5076	0.1413	0.5174	0.0	0.0	0.0
8495	PPFIBP2	PPFIA binding protein 2	0.132	0.5827	1.0768	0.0	1.7624	0.0269	3.1217	1.1482	1.7363	0.8784	4.8519	1.2681
8496	PPFIBP1	PPFIA binding protein 1	0.0508	0.5385	0.3162	0.3824	0.7373	0.4007	0.3034	0.689	0.8793	1.0159	1.1631	3.2638
8497	PPFIA4	PTPRF interacting protein alpha 4	0.0558	0.033	0.0444	0.0	0.0504	0.0	0.0473	0.151	0.0337	0.0281	0.0477	0.0857
8499	PPFIA2	PTPRF interacting protein alpha 2	0.05	0.0295	0.0398	0.0	0.2202	0.0	0.2286	0.235	0.1664	0.0252	0.2497	0.1713
8500	PPFIA1	PTPRF interacting protein alpha 1	0.0749	0.0709	0.0394	0.0	0.0919	0.0054	0.0512	0.1704	0.4549	0.2664	0.0548	0.0854
8503	PIK3R3	phosphoinositide-3-kinase regulatory subunit 3	3.3037	0.1335	0.5658	0.0	0.0	0.0	0.4447	0.9311	2.2321	0.0665	0.0	1.3332
8508	NIPSNAP1	nipsnap homolog 1	54.0625	149.5835	163.5901	0.5908	225.7558	0.8022	206.9553	117.5505	77.9671	42.4629	176.4682	179.8408
8517	IKBKG	inhibitor of nuclear factor kappa B kinase regulatory subunit gamma	0.1981	0.0413	0.0738	0.0	0.0	0.0	0.0	0.0869	0.5752	0.0486	0.0	0.0503
8531	YBX3	Y-box binding protein 3	0.4131	0.2114	1.4058	0.0	1.6889	0.3266	0.5306	0.0	1.1102	1.0235	6.9558	0.0
8533	COPS3	COP9 signalosome subunit 3	0.0	0.0	0.0	1.104	0.0	1.8393	0.9105	0.0	0.0	0.0	0.0	0.0
8536	CAMK1	calcium/calmodulin dependent protein kinase I	0.0	0.3654	0.527	0.1984	0.0	0.1658	0.4145	0.107	0.1801	0.0	0.0	0.0
8539	API5	apoptosis inhibitor 5	1.3574	3.6086	5.2892	0.4154	2.4728	0.3506	1.0679	7.2787	2.0738	2.9637	0.7573	5.055
8541	PPFIA3	PTPRF interacting protein alpha 3	0.0513	0.0303	0.0408	0.0	0.0464	0.0	0.0435	0.1389	0.031	0.0259	0.0439	0.0788
8544	PIR	pirin	7.1603	6.2935	12.0356	3.4075	26.193	7.5768	27.4317	14.4058	31.0285	10.8667	19.8453	14.4167
8545	CGGBP1	CGG triplet repeat binding protein 1	20.4333	24.4188	0.0	0.8945	14.7081	0.7219	52.5608	61.9081	0.0	40.9008	22.0742	14.91
8546	AP3B1	adaptor related protein complex 3 subunit beta 1	0.1045	2.6836	0.6895	0.2139	0.4529	0.7335	1.0591	0.6824	0.7633	0.6067	0.6294	0.628
8554	PIAS1	protein inhibitor of activated STAT 1	0.0	0.0	0.0	0.0	0.0	0.0	0.0	0.0	0.0	0.0	0.0	0.0
8562	DENR	density regulated re-initiation and release factor	6.1661	4.4628	6.3118	0.2263	5.6018	0.5465	13.5824	5.4762	12.3619	9.2266	4.2641	5.3176
8563	THOC5	THO complex subunit 5	0.3465	0.3143	0.2007	0.0	0.0	0.0783	0.3672	0.2434	0.4234	0.0721	0.0981	0.0
8565	YARS1	tyrosyl-tRNA synthetase 1	2.4292	1.8734	1.0054	0.6356	0.2829	0.9469	0.7327	0.9148	0.66	0.6654	0.3172	0.6132
8566	PDXK	pyridoxal kinase	1.2675	0.0	0.0	0.0	0.0	0.0	2.2731	1.3362	0.0	0.0	0.0	0.0
8570	KHSRP	KH-type splicing regulatory protein	23.9219	24.4128	18.0419	5.9968	31.841	10.0517	29.4645	28.5653	16.736	17.9491	39.3155	15.781
8573	CASK	calcium/calmodulin dependent serine protein kinase	0.115	0.7432	0.5862	0.0224	0.0351	0.0	0.5546	1.0114	0.9867	0.2308	0.0611	0.6139
8574	AKR7A2	aldo-keto reductase family 7 member A2	12.8506	20.771	35.8909	5.4667	36.7018	13.5225	74.1485	69.8158	23.5852	15.4854	39.2966	27.4146
8575	PRKRA	protein activator of interferon induced protein kinase EIF2AK2	2.9895	5.4481	0.2784	0.5496	0.5322	3.0977	0.0	2.6394	0.3529	0.1156	1.5287	2.7742
8604	SLC25A12	solute carrier family 25 member 12	2.2029	9.8371	8.1853	40.5867	1.741	4.3631	2.5749	6.1124	2.1592	1.1625	0.7836	7.2385
8607	RUVBL1	RuvB like AAA ATPase 1	13.8733	13.937	13.5025	1.042	4.1111	9.6857	10.6261	11.535	5.9217	3.7157	3.1658	7.835
8608	RDH16	retinol dehydrogenase 16	0.1079	0.802	1.5483	0.0	0.0	0.0	0.299	1.151	0.6577	0.6521	0.0	0.7367
8615	USO1	USO1 vesicle transport factor	0.2005	0.9193	0.5527	0.2124	0.3506	0.4512	1.1012	0.5207	0.9781	1.4822	0.5269	0.645
8621	CDK13	cyclin dependent kinase 13	0.0278	0.0161	0.0	0.0302	0.0841	0.0497	0.0	0.0	0.0512	0.0883	0.0559	0.0
8630	HSD17B6	hydroxysteroid 17-beta dehydrogenase 6	0.1245	0.0	0.4517	0.0	0.235	0.0	0.0	0.0	0.0	0.152	0.0	0.2707
8636	SSNA1	SS nuclear autoantigen 1	4.167	3.0856	3.7401	0.0	4.6119	0.0	3.253	2.3318	5.6488	4.8265	4.4191	3.3465
8644	AKR1C3	aldo-keto reductase family 1 member C3	0.7804	0.8454	0.928	0.0	0.3995	0.0	0.1782	0.5584	0.328	7.0085	0.3317	0.1346
8647	ABCB11	ATP binding cassette subfamily B member 11	0.0	0.0	0.0	0.0	0.0	0.0	0.0	0.0	0.0	0.1077	0.0	0.0365
8650	NUMB	NUMB endocytic adaptor protein	4.1365	4.3838	7.0684	0.0	7.2532	0.1692	7.9793	4.7534	2.6291	2.4559	1.8688	2.0883
8653	DDX3Y	DEAD-box helicase 3 Y-linked	8.9877	12.8184	13.9696	3.8094	15.943	6.5677	16.2246	19.5267	12.4869	5.4687	14.2585	13.0635
8659	ALDH4A1	aldehyde dehydrogenase 4 family member A1	14.7725	13.0948	29.6164	1.9759	39.1756	1.8036	47.8915	16.4957	23.9845	6.7727	24.1813	34.3651
8661	EIF3A	eukaryotic translation initiation factor 3 subunit A	0.6629	2.1386	0.6799	0.8812	1.4914	0.8558	9.3501	1.2862	2.4145	0.6741	1.3504	1.1176
8662	EIF3B	eukaryotic translation initiation factor 3 subunit B	1.6007	2.9546	4.8411	1.0919	0.8238	3.8421	2.9972	4.214	2.1684	1.5565	0.6529	1.6338
8663	EIF3C	eukaryotic translation initiation factor 3 subunit C	1.88	3.1213	2.8874	0.2756	1.1823	0.2958	2.0625	3.318	3.6134	0.5725	0.8991	2.3872
8664	EIF3D	eukaryotic translation initiation factor 3 subunit D	1.1836	4.1152	6.5488	2.2871	1.7635	5.3475	5.8671	5.5379	3.1848	0.4341	1.3535	2.5472
8665	EIF3F	eukaryotic translation initiation factor 3 subunit F	21.5764	23.2661	24.2497	8.6293	41.0064	11.2387	41.29	38.1294	43.0727	36.9286	72.4082	57.9821
8666	EIF3G	eukaryotic translation initiation factor 3 subunit G	5.5064	6.3077	8.9922	1.3496	8.214	3.4573	17.3364	9.0469	12.039	10.056	13.8765	4.2394
8667	EIF3H	eukaryotic translation initiation factor 3 subunit H	6.691	10.5056	9.5162	1.2712	4.5779	4.3592	12.9871	9.142	7.5312	5.2781	1.5713	4.7445
8668	EIF3I	eukaryotic translation initiation factor 3 subunit I	13.9138	23.3332	24.3863	1.382	6.1283	7.3625	39.4028	21.6428	10.7443	16.6251	2.0067	16.5553
8669	EIF3J	eukaryotic translation initiation factor 3 subunit J	5.1331	5.8734	6.0562	1.3518	10.9758	4.6064	8.7645	0.3287	10.879	5.6336	13.4807	0.0323
8671	SLC4A4	solute carrier family 4 member 4	0.8422	0.9001	0.4986	0.0	2.9342	0.0	1.857	0.8672	1.1983	0.3766	0.8776	1.1269
8672	EIF4G3	eukaryotic translation initiation factor 4 gamma 3	0.325	0.5924	0.0426	0.1239	0.0	0.1234	0.1125	0.1292	0.5614	0.1895	0.0	0.0417
8682	PEA15	proliferation and apoptosis adaptor protein 15	0.568	1.5512	2.2469	3.7979	3.2257	17.2866	6.4665	3.5805	1.5201	0.5414	5.6146	0.7614
8683	SRSF9	serine and arginine rich splicing factor 9	1.9302	1.0168	0.9199	0.0781	0.0	0.0	0.2208	1.3117	1.5802	0.6991	0.0	1.1948
8687	KRT38	keratin 38	0.016	0.0296	0.0347	0.0	0.0305	0.0	0.0222	0.0424	0.0283	0.0	0.0249	0.019
8688	KRT37	keratin 37	0.0165	0.0305	0.0357	0.0	0.0313	0.0	0.0228	0.0436	0.0291	0.0	0.0256	0.0195
8689	KRT36	keratin 36	0.0143	0.0265	0.0311	0.0	0.0272	0.0	0.0198	0.0379	0.0253	0.0	0.0222	0.017
8721	EDF1	endothelial differentiation related factor 1	8.6509	0.8098	0.8299	0.0	0.6414	0.1584	0.6786	0.2865	1.0362	3.3044	0.8916	0.3932
8723	SNX4	sorting nexin 4	0.2089	2.3953	1.3246	0.2467	0.2973	2.3308	1.4617	1.373	2.2093	2.0993	1.2392	3.7632
8724	SNX3	sorting nexin 3	51.1374	24.4442	24.3692	0.2442	7.4699	2.8539	13.4156	13.3378	43.4959	49.401	5.1963	14.1378
8729	GBF1	golgi brefeldin A resistant guanine nucleotide exchange factor 1	0.0169	0.1621	0.6521	0.1771	0.0	1.7365	0.1472	0.0578	0.0	0.2468	0.0	0.4816
8732	RNGTT	RNA guanylyltransferase and 5'-phosphatase	0.1459	0.0	0.0617	0.5346	0.0	0.7898	0.0471	0.2233	0.0	0.3323	0.0	0.3361
8738	CRADD	CASP2 and RIPK1 domain containing adaptor with death domain	0.0	0.2119	0.0	0.2109	0.0	0.1774	0.1956	0.2747	0.0	0.0	0.0	0.2008
8761	PABPC4	poly(A) binding protein cytoplasmic 4	8.9736	10.8535	7.5757	0.9377	2.9476	0.9659	15.4805	9.4389	10.7353	6.449	2.574	5.251
8766	RAB11A	RAB11A, member RAS oncogene family	15.1128	33.8062	15.0522	5.4027	31.6154	8.771	40.4566	40.8631	39.4413	3.8667	29.8352	48.327
8773	SNAP23	synaptosome associated protein 23	0.4059	1.4081	0.0	1.2528	0.7975	2.4172	0.0	0.0	0.9842	0.0	0.912	0.0
8774	NAPG	NSF attachment protein gamma	8.3366	2.911	6.1406	0.4794	0.7209	1.6975	4.8735	5.4793	4.1566	5.7432	1.928	4.77
8775	NAPA	NSF attachment protein alpha	2.0057	7.2429	7.1317	3.0285	0.8545	3.59	2.3902	4.2125	13.3973	2.575	0.6031	7.6747
8777	MPDZ	multiple PDZ domain crumbs cell polarity complex component	0.0173	0.0456	0.0066	0.0	0.0	0.0	0.0	0.0119	0.0214	0.0	0.0	0.0756
8780	RIOK3	RIO kinase 3	0.3379	0.0	0.6465	0.1781	0.5862	0.4936	0.5119	0.1698	0.0	0.0	0.659	0.2821
8789	FBP2	fructose-bisphosphatase 2	0.2183	0.5537	0.6782	0.0	0.667	0.0	3.361	1.1638	0.729	0.0	0.0	0.0
8801	SUCLG2	succinate-CoA ligase GDP-forming subunit beta	259.6837	340.1797	374.9314	107.3389	326.3342	57.3614	373.6929	400.6594	301.3716	240.7626	512.462	377.3571
8802	SUCLG1	succinate-CoA ligase GDP/ADP-forming subunit alpha	6.5099	6.7834	6.0804	6.8381	6.1717	5.0938	10.0702	5.6378	4.5793	0.1003	8.9482	8.4672
8803	SUCLA2	succinate-CoA ligase ADP-forming subunit beta	12.6197	16.9747	18.2255	27.2425	3.681	26.3787	18.0329	19.9599	11.4055	9.8797	4.3896	15.8662
8813	DPM1	dolichyl-phosphate mannosyltransferase subunit 1, catalytic	0.8851	1.2565	0.0	0.0	0.5902	0.1878	1.0263	1.1976	0.7984	0.0515	0.6841	0.6159
8825	LIN7A	lin-7 homolog A, crumbs cell polarity complex component	4.0702	8.2968	1.055	0.3647	7.8541	0.0105	9.0876	1.0585	4.3197	4.8059	0.7695	4.9573
8826	IQGAP1	IQ motif containing GTPase activating protein 1	3.1897	4.455	2.9683	0.9054	1.2811	4.5725	3.2178	2.415	4.3114	2.2768	1.3565	3.8459
8833	GMPS	guanine monophosphate synthase	0.5243	1.3027	5.3766	2.293	0.0	5.1457	0.3672	1.3822	0.5253	0.1056	0.0	0.5463
8848	TSC22D1	TSC22 domain family member 1	0.5724	0.1758	0.0	0.336	0.5044	0.278	0.0	0.0	0.0	8.4156	0.9273	0.0
8854	ALDH1A2	aldehyde dehydrogenase 1 family member A2	0.267	0.2754	4.0171	0.0591	0.0	1.2608	1.0486	4.0065	3.3121	1.6096	0.0811	8.6494
8872	CDC123	cell division cycle 123	0.9215	0.2632	0.4357	0.0	0.0	0.0	0.0	0.4034	0.0	0.0	0.2561	0.3779
8874	ARHGEF7	Rho guanine nucleotide exchange factor 7	0.0565	0.393	0.4236	0.0329	0.4432	0.0116	0.8573	1.3329	0.4728	0.0297	0.508	0.4082
8880	FUBP1	far upstream element binding protein 1	2.2894	1.2072	1.9462	1.6082	1.5825	2.2292	1.8034	0.5951	3.6384	5.5659	1.613	0.744
8882	ZPR1	ZPR1 zinc finger	0.2459	0.2696	1.4164	0.0	1.129	0.2584	1.3105	1.9004	0.6154	1.2219	1.6885	0.9194
8886	DDX18	DEAD-box helicase 18	0.0195	0.0	0.0	0.0	0.0	0.0	0.0	0.0	0.0	0.0	0.0	0.0
8892	EIF2B2	eukaryotic translation initiation factor 2B subunit beta	1.3385	0.3762	0.3053	0.0	0.0	0.0	0.0	0.2703	0.3495	1.9113	0.0	0.4058
8894	EIF2S2	eukaryotic translation initiation factor 2 subunit beta	8.1298	9.0418	2.9194	0.0	2.5031	0.2448	1.0628	0.9213	6.3007	7.4825	1.348	1.5302
8895	CPNE3	copine 3	0.6225	2.0057	3.7872	3.2626	0.3489	4.9698	2.7889	1.8052	0.4871	0.1471	0.1518	0.3464
8897	MTMR3	myotubularin related protein 3	0.0365	0.0482	0.0	0.0	0.0	0.0	0.0	0.0	0.037	0.1366	0.0	0.0
8904	CPNE1	copine 1	2.0741	5.4038	6.0087	2.4388	4.9752	8.5709	5.815	7.3715	4.7374	0.7657	0.0	5.7411
8907	AP1M1	adaptor related protein complex 1 subunit mu 1	0.9505	1.7558	0.7969	0.0982	0.1703	0.2977	0.6659	0.4155	1.2233	0.0463	0.0971	0.9346
8908	GYG2	glycogenin 2	0.1153	1.4699	0.534	6.4536	0.4907	7.1287	0.4657	0.5823	0.1674	0.0	0.5024	0.165
8932	MBD2	methyl-CpG binding domain protein 2	0.2328	0.0	0.0658	0.0	0.1994	0.0	0.0	0.1043	0.1591	0.1366	0.1804	0.1075
8936	WASF1	WASP family member 1	0.0919	0.0989	0.0	0.0	0.0	0.0	0.0	0.2301	0.124	0.1444	0.0	0.1676
8939	FUBP3	far upstream element binding protein 3	1.83	1.6174	2.8286	0.1472	2.6827	0.9075	2.2119	2.4235	1.2662	1.5755	2.1376	2.8326
8942	KYNU	kynureninase	0.2288	1.3282	0.0	0.0	0.2625	0.0	4.4443	1.5322	0.8621	0.0	0.0	0.9486
8943	AP3D1	adaptor related protein complex 3 subunit delta 1	0.0481	0.4942	0.6478	0.3139	0.0	0.0737	0.6144	1.0361	0.0685	0.4003	0.0	0.8916
8968	H3C7	H3 clustered histone 7	0.1184	0.3043	0.3177	0.0695	0.2447	0.014	0.1171	0.0508	0.0308	0.6889	0.1144	0.0974
8969	H2AC11	H2A clustered histone 11	73.7511	30.4745	57.9054	10.0636	77.5086	58.2631	25.5825	51.5751	63.3451	99.4282	45.3352	70.1081
8970	H2BC11	H2B clustered histone 11	76.3119	114.8114	31.7706	3.1004	16.5563	8.1024	10.4468	29.2572	126.1134	87.6346	17.0721	161.8958
8971	H1-10	H1.10 linker histone	0.4361	0.3319	0.9634	0.0	1.0125	0.0	1.0153	0.8337	0.4416	0.0	0.8232	0.9214
8972	MGAM	maltase-glucoamylase	0.0076	0.0219	0.0277	0.0	0.0	0.0	0.0087	0.0509	0.0	0.0	0.0	0.0164
8976	WASL	WASP like actin nucleation promoting factor	0.9089	0.0	0.3594	0.0	0.0	0.0	0.0	0.0	0.0	0.6855	0.0	0.0
8985	PLOD3	procollagen-lysine,2-oxoglutarate 5-dioxygenase 3	0.2276	0.3093	0.1071	0.0	0.0	0.4088	0.1275	0.0	0.0	0.0	0.0	0.0
8991	SELENBP1	selenium binding protein 1	121.0452	191.4942	121.6893	44.731	73.904	48.0086	184.2262	222.5539	170.6904	90.058	50.7172	199.7027
9026	HIP1R	huntingtin interacting protein 1 related	0.0	0.4427	0.0	0.0085	0.0	0.0	0.0311	0.0519	0.0	0.0	0.0	0.0
9031	BAZ1B	bromodomain adjacent to zinc finger domain 1B	0.0295	0.3018	0.1401	0.0	0.2235	0.2006	0.2255	0.1087	0.2819	0.0571	0.1329	0.3184
9039	UBA3	ubiquitin like modifier activating enzyme 3	0.5497	0.7923	0.0	4.0289	0.6797	4.5639	0.2119	3.4758	0.8486	0.7214	0.6353	0.6192
9040	UBE2M	ubiquitin conjugating enzyme E2 M	5.2156	6.8004	7.5599	0.1928	0.0	0.0	0.401	10.5151	7.0263	0.0	0.0	7.41
9043	SPAG9	sperm associated antigen 9	0.9108	1.3678	1.0788	0.1663	0.8479	0.4313	0.3191	0.8115	1.4553	0.843	0.7688	1.9309
9045	RPL14	ribosomal protein L14	34.4569	35.1752	43.5751	4.3112	29.387	13.1668	57.7706	52.6043	24.7743	36.841	34.9599	41.7223
9049	AIP	aryl hydrocarbon receptor interacting protein	2.8466	5.7771	3.1887	0.189	1.9449	1.3046	4.163	5.0238	3.6456	1.712	1.967	3.5737
9054	NFS1	NFS1 cysteine desulfurase	5.498	2.2483	2.7239	0.7675	1.6982	2.0061	2.2911	3.3274	2.5179	0.9823	0.8449	2.9371
9060	PAPSS2	3'-phosphoadenosine 5'-phosphosulfate synthase 2	2.7407	3.2465	1.0587	0.0	0.1379	0.0	0.1796	1.2501	1.2749	2.2746	0.2678	1.4253
9061	PAPSS1	3'-phosphoadenosine 5'-phosphosulfate synthase 1	0.3675	0.8205	0.7721	0.0	0.0374	0.0	0.0391	1.0226	1.1628	0.2438	0.0738	1.2887
9086	EIF1AY	eukaryotic translation initiation factor 1A Y-linked	1.117	0.0	0.0	0.0	0.2406	0.0	0.0	0.0	0.0	0.0	0.0	0.0182
9092	SART1	spliceosome associated factor 1, recruiter of U4/U6.U5 tri-snRNP	1.0743	1.2164	1.2654	0.112	2.1058	0.3728	0.3941	0.8019	2.0939	0.7409	1.074	2.0362
9093	DNAJA3	DnaJ heat shock protein family (Hsp40) member A3	3.5898	8.4719	6.0396	3.3467	15.152	3.7979	6.3908	9.1918	12.5324	1.0853	22.039	25.1119
9097	USP14	ubiquitin specific peptidase 14	1.7936	5.7754	5.526	3.7892	3.1699	5.9153	7.4649	11.2543	3.3377	0.0	4.9386	2.6323
9100	USP10	ubiquitin specific peptidase 10	0.2514	0.6797	0.1444	0.0172	0.0551	0.0592	0.706	0.2178	1.2097	0.2988	0.3072	0.763
9104	RGN	regucalcin	138.8758	256.2126	443.7408	0.7135	187.5724	2.9466	317.5398	458.8351	170.8642	67.1191	132.5574	227.7835
9111	NMI	N-myc and STAT interactor	0.9748	1.3161	0.5469	0.0	0.7485	0.0	1.1811	0.4068	1.6286	0.4778	0.6995	1.258
9112	MTA1	metastasis associated 1	5.3294	0.0059	0.0	0.0791	0.0	0.1871	0.687	0.0047	0.003	0.1355	0.293	0.0036
9118	INA	internexin neuronal intermediate filament protein alpha	1.0232	0.5646	0.036	0.3805	0.0462	0.6612	0.029	0.0305	0.164	0.9355	0.035	0.034
9119	KRT75	keratin 75	0.4358	0.9666	0.7154	0.1436	0.4871	0.0931	0.1504	0.295	0.1584	0.3758	0.2079	0.205
9124	PDLIM1	PDZ and LIM domain 1	7.6673	5.4861	2.1691	6.0023	3.8234	9.3168	4.3518	3.0728	8.6302	16.3995	12.3838	3.2144
9126	SMC3	structural maintenance of chromosomes 3	0.6639	0.3648	0.1042	0.0768	0.1618	0.4203	0.6127	0.3131	0.4889	0.0185	0.1338	0.2026
9128	PRPF4	pre-mRNA processing factor 4	0.0475	1.1604	0.6978	0.0	0.1295	0.3815	0.3165	0.1866	0.3667	0.0	0.0	0.1199
9129	PRPF3	pre-mRNA processing factor 3	0.4775	0.2289	0.7528	0.0	0.3092	0.0586	1.1442	0.3175	0.2446	0.9136	0.3715	1.5946
9130	FAM50A	family with sequence similarity 50 member A	2.7665	0.8984	0.0	0.0	0.8267	0.0	0.5239	0.0	0.9397	0.6393	0.844	0.0
9131	AIFM1	apoptosis inducing factor mitochondria associated 1	97.5891	95.8356	123.2649	76.1172	97.1261	51.9145	78.3297	133.0468	92.5247	45.4451	165.8262	103.2332
9135	RABEP1	rabaptin, RAB GTPase binding effector protein 1	3.6557	1.6093	1.8063	0.1101	2.0782	2.4688	2.376	2.681	2.0122	1.0857	1.204	2.9116
9138	ARHGEF1	Rho guanine nucleotide exchange factor 1	0.8855	1.2806	1.6512	0.1188	1.1694	1.077	1.8535	1.8807	0.7516	0.4773	1.5141	1.5242
9141	PDCD5	programmed cell death 5	8.0803	16.3433	2.3888	8.5712	18.5857	3.3275	21.2969	16.929	0.3349	28.5412	11.771	27.0045
9146	HGS	hepatocyte growth factor-regulated tyrosine kinase substrate	0.0386	2.0742	0.1442	0.0	0.1255	0.0	0.073	0.0	0.0447	0.0548	0.0	0.0
9147	NEMF	nuclear export mediator factor	4.5627	0.0254	0.0	0.0	0.0	0.0	0.0522	0.0	0.0	1.0391	0.0	0.0
9168	TMSB10	thymosin beta 10	27.9197	19.3371	1.1932	0.0	0.0	8.9515	5.3325	1.0723	41.2185	18.0192	0.2943	0.2554
9184	BUB3	BUB3 mitotic checkpoint protein	6.8534	3.3926	1.6369	0.3631	1.1393	1.3194	2.0306	3.1053	1.2754	1.5687	0.4841	1.2759
9188	DDX21	DExD-box helicase 21	1.2524	0.0	0.1547	0.0	0.0	0.1589	0.044	0.0	0.0	0.0	0.0389	0.0
9208	LRRFIP1	LRR binding FLII interacting protein 1	0.0	0.0122	0.0596	4.0459	0.0547	0.3017	0.0241	0.0115	0.0	0.0	0.0133	0.0
9209	LRRFIP2	LRR binding FLII interacting protein 2	1.5824	0.8615	0.2894	0.0086	0.1415	0.0209	0.025	0.0993	1.2794	1.3791	0.2085	1.7763
9212	AURKB	aurora kinase B	0.0587	0.0	0.0	0.0	0.0	0.0	0.0	0.0	0.0	0.0	0.0	0.0
9217	VAPB	VAMP associated protein B and C	15.2911	10.6176	11.6619	0.0	0.2071	2.9168	3.7986	20.5599	35.2294	5.9256	0.9817	9.5453
9218	VAPA	VAMP associated protein A	5.4383	10.2094	5.3056	0.0	0.0438	1.1906	1.6792	9.1037	12.9798	5.6182	0.3523	7.0211
9219	MTA2	metastasis associated 1 family member 2	6.3214	0.007	0.0	0.0938	0.0	0.2371	0.7914	0.0056	0.0077	0.1153	0.3475	0.0043
9221	NOLC1	nucleolar and coiled-body phosphoprotein 1	0.3095	0.0997	0.0577	0.0082	0.0574	0.0283	0.0	0.0118	0.0323	0.0423	0.078	0.0325
9223	MAGI1	membrane associated guanylate kinase, WW and PDZ domain containing 1	0.0245	0.5618	1.6011	0.0	0.6889	0.0	0.3425	0.9345	0.8025	0.1725	0.1872	0.3411
9230	RAB11B	RAB11B, member RAS oncogene family	13.6059	30.3445	13.8985	4.7569	30.2755	12.0157	44.6688	36.9064	35.5285	3.4045	28.8988	43.0157
9249	DHRS3	dehydrogenase/reductase 3	0.1461	0.0	0.0	0.0	0.0	0.0707	0.286	0.0	0.0	0.0	0.0	0.0
9255	AIMP1	aminoacyl tRNA synthetase complex interacting multifunctional protein 1	12.1548	3.1978	35.3605	1.9971	2.3583	0.4583	7.9103	33.744	28.8599	3.6944	1.6628	31.8138
9260	PDLIM7	PDZ and LIM domain 7	0.6231	0.6587	0.0	6.9986	1.0246	7.8372	0.7084	2.4123	0.886	0.0	2.6585	0.8387
9261	MAPKAPK2	MAPK activated protein kinase 2	0.0366	0.146	0.0	0.6899	0.0	0.7491	0.5495	0.0	0.0	0.0	0.0	0.1385
9274	BCL7C	BAF chromatin remodeling complex subunit BCL7C	0.4731	1.0123	0.0	0.0	0.0	4.7634	0.0	0.0	0.7514	0.0	4.1077	0.3485
9276	COPB2	COPI coat complex subunit beta 2	0.9372	5.2644	5.4815	0.81	0.7401	3.7985	3.4697	6.4498	1.1982	0.8764	0.4645	1.313
9295	SRSF11	serine and arginine rich splicing factor 11	5.6774	8.677	3.6802	0.2653	5.1855	7.4497	1.9034	4.1195	5.3143	4.4082	2.4326	9.4784
9296	ATP6V1F	ATPase H+ transporting V1 subunit F	8.3138	0.0	0.4384	0.0	0.1911	0.0292	0.3981	0.6781	0.6985	7.8656	0.0	0.8357
9317	PTER	phosphotriesterase related	0.3667	0.6893	0.2324	0.1377	0.233	0.3432	0.602	0.146	0.6683	0.0	0.0	0.0
9318	COPS2	COP9 signalosome subunit 2	0.1506	0.9866	0.4234	0.469	0.055	0.5157	0.4525	0.0763	0.6152	0.2966	0.0	0.7876
9320	TRIP12	thyroid hormone receptor interactor 12	0.0243	0.2078	0.1237	0.0	0.0	0.0925	0.5805	0.3406	0.1406	0.3104	0.0331	0.0617
9321	TRIP11	thyroid hormone receptor interactor 11	1.1363	0.0	0.1502	0.0	0.0	0.0	0.0416	0.0231	1.1533	0.0	0.0	0.0
9322	TRIP10	thyroid hormone receptor interactor 10	0.108	0.9966	0.0	1.6097	0.113	2.6556	0.2837	1.0881	2.6054	0.0203	0.2713	1.7167
9325	TRIP4	thyroid hormone receptor interactor 4	0.274	0.0415	0.1668	0.0	0.0	0.0	0.0527	0.1633	0.1728	0.2223	0.0	0.1182
9343	EFTUD2	elongation factor Tu GTP binding domain containing 2	0.9199	3.7394	1.6367	0.6737	0.1321	11.4912	0.5925	3.9303	0.8946	0.1389	0.047	0.0573
9349	RPL23	ribosomal protein L23	182.3636	176.4825	153.8507	11.9294	195.972	29.6748	353.8567	156.3422	171.9915	174.5134	318.102	214.9965
9351	NHERF2	NHERF family PDZ scaffold protein 2	3.3661	5.1142	1.8811	5.8483	0.3616	8.7466	0.2329	2.6221	9.8019	3.2783	1.0	7.7704
9352	TXNL1	thioredoxin like 1	32.7334	22.082	11.5283	0.8186	0.9031	3.1001	9.5533	19.7994	25.1328	15.1958	4.6968	11.6765
9354	UBE4A	ubiquitination factor E4A	0.423	0.6469	0.0	0.5158	0.0	0.0331	0.0	0.0	0.7555	0.0766	0.0	0.4019
9361	LONP1	lon peptidase 1, mitochondrial	3.3759	7.782	7.5326	2.1893	3.9469	1.0905	14.1546	7.7048	6.6104	6.5083	4.5809	12.9258
9362	CPNE6	copine 6	0.3603	1.3909	1.8912	1.3252	0.3874	1.8072	0.6743	1.2882	0.4474	0.1634	0.1686	0.3847
9367	RAB9A	RAB9A, member RAS oncogene family	15.7012	8.3747	1.6385	0.0	1.9554	0.0	2.7655	3.4907	3.7614	0.7319	2.5691	1.6042
9368	NHERF1	NHERF family PDZ scaffold protein 1	7.4283	5.2448	6.5702	0.0	3.6082	3.431	5.15	6.6377	5.0528	7.9676	7.0608	4.275
9371	KIF3B	kinesin family member 3B	0.0	0.0096	0.01	0.0	0.0	0.1647	0.0205	0.0091	0.0419	0.0	0.0	0.0
9373	PLAA	phospholipase A2 activating protein	3.6349	5.1708	4.3333	1.1142	3.5711	1.897	3.396	1.6128	1.982	2.0221	2.2234	1.2329
9374	PPT2	palmitoyl-protein thioesterase 2	0.7912	3.1661	1.6244	0.0	1.2482	0.0	1.9108	2.056	1.4132	0.3155	1.4263	2.1459
9377	COX5A	cytochrome c oxidase subunit 5A	0.0	0.0	0.0	19.3017	0.0	0.0	0.0	0.0	0.0	0.0	0.2255	0.0
9380	GRHPR	glyoxylate and hydroxypyruvate reductase	3.5567	1.7964	2.7597	0.0	2.2532	0.0835	2.9891	1.5202	1.0157	8.3415	0.053	3.1537
9391	CIAO1	cytosolic iron-sulfur assembly component 1	0.3102	0.6185	0.4898	0.0579	0.0	0.816	0.355	0.8486	1.1776	0.092	0.1028	0.3241
9397	NMT2	N-myristoyltransferase 2	0.0062	0.0	0.0	0.0	0.015	0.011	0.0	0.0	0.0146	0.0073	0.022	0.0
9403	SELENOF	selenoprotein F	12.7818	13.9386	6.3979	0.0	16.132	5.7262	13.3715	9.5878	9.8001	5.8305	21.1202	6.3486
9406	ZRANB2	zinc finger RANBP2-type containing 2	0.0322	0.0	0.0	0.0	0.0495	0.0	0.0	0.0	0.0	0.7124	0.0394	0.0
9410	SNRNP40	small nuclear ribonucleoprotein U5 subunit 40	0.7706	7.3587	3.9732	0.2444	2.3971	3.4628	4.7305	4.8247	12.9811	0.414	4.3523	2.0155
9414	TJP2	tight junction protein 2	0.0772	0.5884	0.3764	0.0224	0.1278	0.4238	0.0	0.0	0.2392	0.2287	0.1422	0.0
9416	DDX23	DEAD-box helicase 23	2.3291	0.3913	0.8388	0.0521	0.112	0.6154	0.1871	0.5545	0.3609	0.1645	0.1662	0.2814
9444	QKI	QKI, KH domain containing RNA binding	2.1965	8.5961	22.1983	0.1186	7.8153	1.0355	3.4772	4.8413	3.6972	5.3572	4.3565	5.0145
9445	ITM2B	integral membrane protein 2B	0.0663	0.2946	0.0	0.1699	0.0	0.0	0.142	0.0	0.1026	0.5143	0.0	0.0
9446	GSTO1	glutathione S-transferase omega 1	0.046	0.0	0.0	0.0	0.0	0.0	0.0	0.0	0.0	0.0	0.0	0.0
9456	HOMER1	homer scaffold protein 1	6.6536	10.577	10.1775	0.7169	12.7635	2.3651	11.4632	0.0	13.0642	6.5522	12.091	15.9038
9459	ARHGEF6	Rac/Cdc42 guanine nucleotide exchange factor 6	0.0559	0.3333	0.3955	0.0307	0.4017	0.0	0.7518	0.5906	0.3686	0.0294	0.4422	0.3334
9468	PCYT1B	phosphate cytidylyltransferase 1B, choline	0.6376	2.3635	3.1187	0.5899	1.384	1.0185	1.6705	3.8478	0.672	0.7367	1.0262	0.8252
9475	ROCK2	Rho associated coiled-coil containing protein kinase 2	0.0211	0.0231	0.0299	0.3367	0.0	0.1271	0.0228	0.1237	0.0	0.0	0.0	0.021
9491	PSMF1	proteasome inhibitor subunit 1	8.4154	0.0	0.0	0.0	0.3568	0.0	0.0	0.0	0.0	8.4881	0.2545	0.0
9512	PMPCB	peptidase, mitochondrial processing subunit beta	0.1234	0.2102	0.2356	3.7389	0.3257	0.9016	1.0567	1.0535	0.3483	0.64	0.2831	0.2362
9513	FXR2	FMR1 autosomal homolog 2	1.5857	2.3705	0.5054	1.9653	1.2014	3.601	1.297	0.8952	2.4604	1.4857	2.1035	2.3329
9520	NPEPPS	aminopeptidase puromycin sensitive	0.3089	0.5226	0.4919	12.2074	0.0481	8.5007	0.5337	0.5254	0.2292	0.0	0.0	0.0765
9521	EEF1E1	eukaryotic translation elongation factor 1 epsilon 1	1.1372	2.4048	9.4608	0.0	1.5803	2.7682	5.7421	0.0	1.4967	0.0	5.1008	0.0
9524	TECR	trans-2,3-enoyl-CoA reductase	0.443	1.4409	0.9229	1.2217	0.1425	0.2699	0.1134	0.3423	0.1608	0.2557	0.0	0.3389
9525	VPS4B	vacuolar protein sorting 4 homolog B	3.5375	4.6034	4.5117	3.1021	7.447	10.5809	14.1902	4.9941	3.8724	1.6757	7.7904	7.561
9527	GOSR1	golgi SNAP receptor complex member 1	0.2587	0.3744	1.261	0.0	0.0	0.0	0.0	1.1831	1.5494	0.8332	0.0	0.4197
9529	BAG5	BAG cochaperone 5	0.0689	0.0	0.172	0.0	0.0	0.0	0.3157	0.164	0.2923	0.0	0.0	0.0
9531	BAG3	BAG cochaperone 3	10.9665	5.6429	5.1975	8.8182	6.2442	9.0949	7.4038	5.3407	7.7934	7.6253	1.7644	7.5834
9533	POLR1C	RNA polymerase I and III subunit C	1.0118	1.0115	1.3591	0.4905	0.9835	2.4087	0.6297	2.0253	1.4776	0.4121	0.8363	0.5435
9535	GMFG	glia maturation factor gamma	0.4177	0.0	0.5948	0.0	0.3409	0.4059	0.3974	0.4269	0.2309	0.0	0.4633	0.3284
9550	ATP6V1G1	ATPase H+ transporting V1 subunit G1	3.0486	3.4787	2.5475	0.0644	2.2329	2.1091	3.2684	2.47	4.7382	0.7139	1.9229	1.2794
9552	SPAG7	sperm associated antigen 7	0.2204	0.3097	0.0	0.0	0.0	0.0	0.0	0.0	0.0	0.3241	0.0	0.0
9554	SEC22B	SEC22 homolog B, vesicle trafficking protein	1.8649	18.669	20.9094	0.7398	6.4688	17.1355	13.6704	4.6679	9.1942	5.0114	10.5002	10.816
9555	MACROH2A1	macroH2A.1 histone	10.3419	8.7287	5.0362	4.2215	1.8692	7.9433	6.9272	8.9036	8.4373	13.2592	3.5503	13.001
9559	VPS26A	VPS26 retromer complex component A	2.2164	6.9484	13.8916	0.5932	0.0851	0.9572	1.5512	4.3591	2.9803	1.8514	0.0	3.6203
9563	H6PD	hexose-6-phosphate dehydrogenase/glucose 1-dehydrogenase	0.8304	3.3693	5.0109	0.087	0.9956	0.5621	7.689	3.8656	1.5301	0.0	1.5087	2.6463
9564	BCAR1	BCAR1 scaffold protein, Cas family member	1.0556	0.3955	0.0	0.0	0.1483	0.0395	0.0812	0.0	0.1452	0.022	0.1819	0.4411
9567	GTPBP1	GTP binding protein 1	0.3787	0.0434	0.0467	0.1254	0.1824	0.3334	0.2296	0.3999	0.0	0.039	0.1011	0.0996
9570	GOSR2	golgi SNAP receptor complex member 2	2.4648	0.9825	0.1977	0.0	0.0	0.0	0.0	0.0	2.4951	1.6041	0.1822	0.5258
9578	CDC42BPB	CDC42 binding protein kinase beta	0.0618	0.1372	0.3444	0.0	0.7404	0.0418	0.4258	0.4483	0.5969	0.2308	0.305	0.2918
9584	RBM39	RNA binding motif protein 39	7.2093	5.7776	7.6154	2.3293	10.4285	6.7358	12.8315	12.8753	5.853	5.05	14.1911	7.4904
9588	PRDX6	peroxiredoxin 6	411.1723	123.0694	73.125	37.328	76.3038	34.8722	102.59	77.7998	207.9266	219.7995	52.1876	49.4792
9589	WTAP	WT1 associated protein	1.9409	0.1474	0.0	0.0	0.0	0.0	0.0	0.0	1.5885	0.8556	0.0	0.8026
9601	PDIA4	protein disulfide isomerase family A member 4	6.4322	16.1198	20.0123	0.3261	5.3797	1.7134	28.4711	7.3018	37.1181	5.3891	13.9249	22.1008
9611	NCOR1	nuclear receptor corepressor 1	0.0218	0.0	0.0	0.0	0.011	0.0	0.0	0.0	0.0	0.4228	0.1224	0.0
9615	GDA	guanine deaminase	6.1201	26.688	20.5887	2.5037	2.1838	48.732	6.5553	20.5755	9.0044	8.5218	1.221	7.2751
9631	NUP155	nucleoporin 155	0.3174	0.0842	0.0464	0.0328	0.2105	0.0757	0.2222	0.0	0.2719	0.0	0.0532	0.3601
9632	SEC24C	SEC24 homolog C, COPII coat complex component	0.4767	1.2327	0.2002	0.2922	0.2521	0.2372	0.1533	0.7923	0.8249	0.3083	0.0	0.1459
9643	MORF4L2	mortality factor 4 like 2	0.0796	0.1116	0.1378	0.9348	0.1284	0.1294	0.2277	0.2823	0.095	0.0	0.1244	0.392
9647	PPM1F	protein phosphatase, Mg2+/Mn2+ dependent 1F	0.1271	0.0	0.463	0.0	0.192	2.37	0.9609	0.204	0.5754	0.0795	0.1408	0.3063
9648	GCC2	GRIP and coiled-coil domain containing 2	0.0759	0.268	0.0081	0.0	0.0	0.0	0.0	0.013	0.0028	0.1811	0.0128	0.0108
9667	SAFB2	scaffold attachment factor B2	0.1225	0.0	0.0	0.0	0.0	0.0	0.0	0.0	0.0	1.7067	0.0	0.0
9669	EIF5B	eukaryotic translation initiation factor 5B	0.4884	0.8418	1.3522	0.4777	0.2461	1.4154	0.812	0.7627	0.3321	0.1013	0.2102	0.2849
9685	CLINT1	clathrin interactor 1	8.9746	9.8987	7.0563	1.2295	6.6094	4.3384	4.2136	5.0583	5.2891	12.214	6.3045	5.8579
9688	NUP93	nucleoporin 93	0.0725	0.4093	0.3157	0.0605	0.0	0.1005	0.1031	0.2801	0.0908	0.0	0.0	0.2299
9694	EMC2	ER membrane protein complex subunit 2	12.7746	7.449	1.9647	0.0	0.1628	0.0	2.4882	0.0	17.3683	14.8056	0.0	7.4766
9698	PUM1	pumilio RNA binding family member 1	0.0	0.0	0.0543	0.0	0.6889	0.1892	0.0	0.0348	0.0329	0.0	0.3129	0.0
9724	UTP14C	UTP14C small subunit processome component	0.0038	0.0	0.0	0.0	0.0	0.0	0.0	0.0	0.0	0.0	0.0	0.0
9728	SECISBP2L	SECIS binding protein 2 like	0.0	0.0	0.0	0.0	0.3532	0.0	0.0	0.0	0.0	0.0	0.3208	0.0
9730	DCAF1	DDB1 and CUL4 associated factor 1	0.03	0.051	0.0163	0.0	0.0	0.118	0.0799	0.0196	0.0092	0.0063	0.0	0.0
9733	SART3	spliceosome associated factor 3, U4/U6 recycling protein	0.0092	0.0646	0.1267	0.2998	0.0	0.2027	0.0	0.0	0.0	0.0	0.0	0.0316
9748	SLK	STE20 like kinase	0.6174	0.1789	0.9219	0.0	2.2483	0.3328	1.375	0.8359	0.3947	0.17	1.9456	0.5468
9761	MLEC	malectin	2.7895	22.4314	9.6991	1.112	8.0149	3.0731	65.6782	11.722	13.7776	3.6595	21.0667	8.2594
9774	BCLAF1	BCL2 associated transcription factor 1	0.1342	0.1612	0.3797	0.0347	0.6451	0.1867	0.3051	0.1627	0.1385	0.108	0.627	0.2051
9775	EIF4A3	eukaryotic translation initiation factor 4A3	4.031	6.2657	5.0647	0.978	4.5592	17.0385	7.1137	6.4114	7.4956	4.105	3.2001	5.8054
9782	MATR3	matrin 3	16.5567	8.5397	10.0417	1.1658	13.2519	5.5374	10.3895	6.3156	11.2212	8.1311	17.3171	10.6935
9785	DHX38	DEAH-box helicase 38	0.328	0.4507	0.193	0.0	0.0576	0.0184	0.094	0.1196	0.172	0.7257	0.0681	0.1434
9788	MTSS1	MTSS I-BAR domain containing 1	0.941	0.0	0.5021	0.0	0.45	0.1572	0.7498	0.52	0.159	0.5627	0.9248	0.2019
9789	SPCS2	signal peptidase complex subunit 2	0.284	1.4179	1.4888	0.7831	0.3903	1.2681	0.9541	1.9972	0.3483	0.2993	0.0	0.5621
9790	BMS1	BMS1 ribosome biogenesis factor	0.0096	0.0	0.0	0.0	0.0	0.0	0.0	0.0	0.0	0.9806	0.0	0.0
9793	CKAP5	cytoskeleton associated protein 5	0.0294	0.0139	0.0	0.1681	0.0367	0.129	0.1493	0.1173	0.2603	0.0	0.0373	0.0
9801	MRPL19	mitochondrial ribosomal protein L19	0.5126	0.9678	1.0075	0.0	0.0	0.0	0.1034	1.9955	0.7804	0.7504	0.0	1.0971
9804	TOMM20	translocase of outer mitochondrial membrane 20	0.7517	0.0	0.0	0.5923	0.0	0.4165	0.0	0.0	0.0	0.0	0.0	0.0
9819	TSC22D2	TSC22 domain family member 2	1.7224	0.0	0.0	0.2083	0.0	0.1724	0.0	0.0	0.0	0.216	0.0	4.787
9854	C2CD2L	C2CD2 like	0.0572	0.0628	0.1369	0.0	0.1195	0.0	0.1027	0.1755	0.1094	0.08	0.1075	0.1245
9861	PSMD6	proteasome 26S subunit, non-ATPase 6	1.9255	2.3028	1.8927	1.7187	0.0	0.9495	0.8922	0.3075	0.1217	0.4497	0.0	0.4475
9868	TOMM70	translocase of outer mitochondrial membrane 70	0.5261	0.9622	1.0108	1.6253	0.414	0.5394	1.1488	1.4124	0.9194	0.069	0.0514	1.2693
9871	SEC24D	SEC24 homolog D, COPII coat complex component	0.4643	1.712	1.7185	0.1122	0.1906	0.4766	0.4759	0.315	0.7089	0.1532	0.1724	0.2889
9873	FCHSD2	FCH and double SH3 domains 2	0.0513	0.0175	0.0	0.0	0.0	0.0	0.0	0.0	0.1128	0.0457	0.0	0.0326
9877	ZC3H11A	zinc finger CCCH-type containing 11A	0.3437	0.1178	0.267	0.0	0.4267	0.0916	0.1401	0.0	0.3369	0.6863	0.6306	0.1024
9879	DDX46	DEAD-box helicase 46	0.1425	0.6187	1.223	0.206	6.4258	1.1996	4.6425	1.3222	0.8531	1.7536	6.8892	0.6912
9898	UBAP2L	ubiquitin associated protein 2 like	4.2731	11.4529	11.1988	4.0755	9.0795	9.0757	6.6925	4.4142	7.6897	1.7916	8.6213	9.96
9908	G3BP2	G3BP stress granule assembly factor 2	1.6352	4.3456	5.1849	1.3758	3.28	2.4813	4.9388	4.1341	3.5637	1.9778	1.1964	4.1726
9918	NCAPD2	non-SMC condensin I complex subunit D2	0.0045	0.0	0.0	0.0	0.0	0.0	0.0	0.0	0.0	0.0	0.0	0.0
9919	SEC16A	SEC16 homolog A, endoplasmic reticulum export factor	0.0498	0.0	0.0	0.0	0.0	0.0	0.0	0.0	0.0	0.269	0.0	0.0
9922	IQSEC1	IQ motif and Sec7 domain ArfGEF 1	0.0112	0.0	0.0166	0.0	0.0	0.0	0.0	0.0	0.0	0.0	0.0	0.0
9924	PAN2	poly(A) specific ribonuclease subunit PAN2	0.0082	0.0	0.0	0.0	0.0231	0.0	0.1087	0.0	0.1463	0.0	0.0	0.0
9927	MFN2	mitofusin 2	0.0317	0.0174	0.0511	0.0385	0.0	0.363	0.0174	0.0343	0.5627	0.0	0.0	0.0775
9939	RBM8A	RNA binding motif protein 8A	6.6201	8.1745	9.4364	0.9473	12.2861	2.4389	10.1428	12.4088	7.6556	13.0905	10.3493	9.8678
9942	XYLB	xylulokinase	1.5333	5.7912	7.1464	0.0	0.5706	0.0957	2.8876	3.424	1.7359	0.4847	0.2949	2.9161
9943	OXSR1	oxidative stress responsive kinase 1	0.0	0.4946	0.0	0.2104	0.0	0.0135	0.0	0.0	0.0	0.4316	0.0301	0.3247
9945	GFPT2	glutamine-fructose-6-phosphate transaminase 2	0.017	0.0	0.0	0.0	0.0	5.0894	0.0	0.0	0.0	0.0	0.0	0.0
9948	WDR1	WD repeat domain 1	4.2986	7.0715	8.5232	9.6061	0.8493	10.8271	5.4612	7.7443	0.2164	1.0535	0.0	3.7532
9950	GOLGA5	golgin A5	0.1526	0.7196	0.3611	0.0733	0.2681	0.2306	0.3312	0.464	1.0755	0.1989	0.3143	0.3153
9958	USP15	ubiquitin specific peptidase 15	1.6308	2.6993	1.5006	0.61	1.1867	0.4456	1.1452	0.7862	2.4951	41.953	1.2164	1.7405
9961	MVP	major vault protein	1.4907	4.4683	6.2714	4.4884	3.9842	11.5927	1.6259	2.6032	3.6376	4.0084	4.6953	2.3366
9967	THRAP3	thyroid hormone receptor associated protein 3	1.6082	2.1933	0.068	0.0	0.0811	0.0815	1.1675	0.0334	1.6529	0.1059	0.8653	0.0291
9987	HNRNPDL	heterogeneous nuclear ribonucleoprotein D like	10.7305	10.4768	2.2236	0.28	1.3972	4.8281	4.9332	7.1288	9.9046	3.3511	1.5052	4.782
10006	ABI1	abl interactor 1	2.8687	3.9192	1.5875	0.0	0.8529	0.4157	0.9153	1.8971	4.7093	2.6526	1.0059	2.5938
10015	PDCD6IP	programmed cell death 6 interacting protein	4.7021	4.3471	4.0655	0.7373	1.6766	0.2053	5.8162	5.1561	4.0675	4.809	1.3209	6.1259
10016	PDCD6	programmed cell death 6	14.4692	20.4352	27.605	18.9083	13.498	22.573	11.6388	21.9873	14.9638	8.4936	11.2655	13.4768
10020	GNE	glucosamine (UDP-N-acetyl)-2-epimerase/N-acetylmannosamine kinase	0.6152	6.9219	4.5172	0.0	0.5729	0.2814	5.6246	2.7869	2.1456	0.2939	0.0172	1.139
10040	TOM1L1	target of myb1 like 1 membrane trafficking protein	0.5212	0.0	0.0	0.0	0.0	0.0	0.0	0.0	0.0	0.0	0.0	0.0
10043	TOM1	target of myb1 membrane trafficking protein	1.1168	1.0848	1.5308	0.4827	1.1641	0.7299	0.9751	1.3751	0.935	0.8385	1.6375	1.5206
10049	DNAJB6	DnaJ heat shock protein family (Hsp40) member B6	3.0908	0.2518	3.6178	0.1743	0.8944	4.6431	1.1308	0.9208	2.8718	1.9397	3.8862	0.1871
10051	SMC4	structural maintenance of chromosomes 4	0.0181	0.0	0.0	0.0	0.0	0.0	0.0	0.0	0.0	0.0	0.0	0.0
10054	UBA2	ubiquitin like modifier activating enzyme 2	0.1273	1.3868	0.1705	0.3706	4.334	0.755	5.1938	2.3844	3.9894	1.3824	1.8641	1.4228
10056	FARSB	phenylalanyl-tRNA synthetase subunit beta	1.8034	2.8321	4.7061	0.8929	0.0	1.0355	0.1968	3.0302	1.233	0.4682	0.0	0.0
10059	DNM1L	dynamin 1 like	3.1567	3.5983	7.7765	8.098	5.3606	8.1752	6.3545	5.1859	4.8492	3.1145	6.43	9.3548
10061	ABCF2	ATP binding cassette subfamily F member 2	0.1081	0.1108	0.0323	0.1223	0.0323	0.1031	0.1515	0.1822	0.1533	0.2371	0.0967	0.0967
10067	SCAMP3	secretory carrier membrane protein 3	0.4785	0.0	0.0	0.0	0.0	0.0	0.0	0.0	0.0	0.0	0.0	0.0
10072	DPP3	dipeptidyl peptidase 3	0.3411	1.6377	3.3293	0.1956	0.3835	0.5725	1.01	1.1789	0.0	0.1453	0.2296	0.4695
10075	HUWE1	HECT, UBA and WWE domain containing E3 ubiquitin protein ligase 1	0.1486	0.0927	0.1156	0.0749	0.136	0.471	0.1632	0.075	0.0074	0.2779	0.5708	0.3417
10084	PQBP1	polyglutamine binding protein 1	0.2766	0.0	0.0	0.0	0.0	0.0	0.0	0.0	0.0	0.1393	0.1064	0.0
10087	CERT1	ceramide transporter 1	0.0561	0.0	0.0	0.0195	0.0	0.0	0.0	0.0	0.0956	0.0384	0.0	0.0288
10092	ARPC5	actin related protein 2/3 complex subunit 5	10.7992	20.1797	21.9993	0.0	20.9338	36.2031	26.756	19.0117	18.642	14.4223	31.3624	14.7105
10093	ARPC4	actin related protein 2/3 complex subunit 4	4.5922	3.6485	32.1519	17.9322	5.5401	26.4515	13.3503	21.0943	7.3846	4.5211	2.2205	15.8415
10095	ARPC1B	actin related protein 2/3 complex subunit 1B	0.8431	0.6591	0.8866	0.3116	0.2952	2.6796	1.5354	0.5974	0.4917	2.4219	0.4279	0.1405
10096	ACTR3	actin related protein 3	3.4088	11.7101	14.0753	8.676	6.3067	39.8794	22.5937	12.0215	6.4605	2.2452	10.0429	5.182
10097	ACTR2	actin related protein 2	2.0736	3.3971	11.0032	1.7535	1.0895	6.8972	4.275	5.0169	2.1399	1.2425	0.9525	1.5103
10102	TSFM	Ts translation elongation factor, mitochondrial	1.2544	0.0	0.8344	1.3327	0.0	0.2614	0.0	0.0	0.0	0.0	0.0	0.0
10105	PPIF	peptidylprolyl isomerase F	139.7413	200.9715	41.1137	12.4598	23.1369	0.3446	57.2719	21.566	297.4922	190.1981	37.8949	166.5945
10109	ARPC2	actin related protein 2/3 complex subunit 2	1.8512	17.9809	59.8541	6.7559	9.1638	24.2177	6.6995	10.9119	14.8097	6.4736	9.292	14.2554
10111	RAD50	RAD50 double strand break repair protein	0.0551	0.0836	0.0	0.0	0.0	0.0146	0.0	0.0233	0.0707	0.0	0.0	0.0399
10120	ACTR1B	actin related protein 1B	1.7609	0.803	1.3791	0.0928	0.2596	0.0	1.9383	2.8943	0.9716	0.4964	0.4409	0.8465
10121	ACTR1A	actin related protein 1A	0.1993	1.129	1.2026	1.0607	0.2373	3.8312	2.2728	0.4538	1.9471	0.5	0.924	1.5862
10128	LRPPRC	leucine rich pentatricopeptide repeat containing	0.2972	0.3478	0.6271	1.1689	0.0	0.0252	0.1032	0.1216	0.1743	0.0722	0.0	0.3096
10130	PDIA6	protein disulfide isomerase family A member 6	117.8157	225.7012	325.5308	23.9522	118.4968	127.4859	352.0127	307.3051	275.5738	133.6248	192.1019	319.4407
10131	TRAP1	TNF receptor associated protein 1	36.0914	38.0057	59.3449	11.556	34.1514	5.0095	106.0428	43.7742	39.2689	36.3285	11.955	57.6472
10133	OPTN	optineurin	0.3279	0.4181	0.2381	0.0	0.0	0.0	0.2892	0.0405	0.4212	0.4517	0.1036	0.3119
10135	NAMPT	nicotinamide phosphoribosyltransferase	1.17	6.7085	3.6083	1.2734	0.0652	1.2573	4.1059	2.9814	1.751	2.293	0.1712	1.6725
10137	RBM12	RNA binding motif protein 12	0.2475	4.1186	1.7435	0.1047	2.8695	1.3855	0.7594	2.0478	0.8385	0.4365	3.9993	3.201
10142	AKAP9	A-kinase anchoring protein 9	0.0221	0.0	0.0969	0.0	0.0	0.0052	0.0	0.1044	0.0	0.0	0.0	0.0
10146	G3BP1	G3BP stress granule assembly factor 1	3.5661	12.6839	12.4522	0.4654	7.709	1.4324	12.5523	12.9379	11.0392	2.9399	7.8917	15.4134
10150	MBNL2	muscleblind like splicing regulator 2	1.8098	0.5515	0.2418	0.0	1.1662	0.1656	0.0	0.1149	0.669	4.8084	1.3857	0.8451
10155	TRIM28	tripartite motif containing 28	4.2763	4.988	5.9606	0.2791	1.9789	1.5742	3.289	2.5098	5.6345	0.7805	1.2662	7.7567
10157	AASS	aminoadipate-semialdehyde synthase	5.997	4.9509	0.5292	0.0	0.1884	0.0	1.4529	0.1169	2.5459	7.6454	0.1202	0.7853
10160	FARP1	FERM, ARH/RhoGEF and pleckstrin domain protein 1	0.294	0.7938	0.2602	0.0	0.3847	0.0182	0.8509	0.2237	0.3136	0.2013	1.3168	0.2032
10163	WASF2	WASP family member 2	5.2007	1.5652	4.6607	0.0	0.0783	0.0563	0.0	0.0	1.4659	2.8655	0.1826	1.3523
10165	SLC25A13	solute carrier family 25 member 13	7.4893	24.7636	26.8541	39.4979	10.6319	1.3437	15.5758	20.8467	6.3674	16.4745	6.1068	15.4104
10166	SLC25A15	solute carrier family 25 member 15	2.6059	11.6845	16.9923	1.1063	3.2912	0.2542	15.8423	6.4783	7.64	2.3283	1.8325	5.6452
10169	SERF2	small EDRK-rich factor 2	2.5902	0.0	0.0	0.0	0.0	0.0	0.0	0.0	0.0	0.0	0.0	0.0
10174	SORBS3	sorbin and SH3 domain containing 3	0.0457	0.0	0.2145	0.0	0.1779	0.0	0.0486	0.0	0.0542	0.0	0.0591	0.0
10179	RBM7	RNA binding motif protein 7	0.5413	1.5892	1.1277	0.0	0.6884	0.3615	0.0338	0.0	1.596	0.3835	0.5438	2.1023
10180	RBM6	RNA binding motif protein 6	0.7011	0.0	0.0465	0.0	0.0	0.0	0.0601	0.0699	0.0	0.1029	0.0937	0.3582
10181	RBM5	RNA binding motif protein 5	0.7151	0.2842	0.4594	0.0	0.0	0.0	0.3055	0.4076	0.3916	0.4611	0.0	0.4023
10189	ALYREF	Aly/REF export factor	12.7376	23.1119	25.7597	0.9453	26.2882	4.6946	15.982	18.5991	55.0705	12.488	23.5223	18.869
10197	PSME3	proteasome activator subunit 3	1.8477	3.7047	3.6771	0.0	5.4639	1.3746	3.7491	2.8067	2.4318	1.5852	4.5371	4.4604
10199	MPHOSPH10	M-phase phosphoprotein 10	0.2432	0.3849	0.455	0.0348	0.0729	0.0299	0.5958	0.563	0.3749	0.0284	1.0806	0.6648
10202	DHRS2	dehydrogenase/reductase 2	0.0	0.1651	0.0879	0.0636	0.0	0.0	0.0	0.0373	0.0961	0.0	0.0	0.1597
10204	NUTF2	nuclear transport factor 2	4.2691	3.8473	5.3224	54.9229	1.1518	61.2068	37.719	2.4797	3.2814	1.541	0.9435	0.7974
10207	PATJ	PATJ crumbs cell polarity complex component	0.0754	1.0807	0.3398	1.2779	0.2088	0.0	0.1334	0.023	1.9231	0.2149	0.3404	0.9917
10209	EIF1	eukaryotic translation initiation factor 1	17.967	19.1521	21.5251	2.3623	33.5656	6.4785	9.583	16.3289	15.4754	12.1822	49.7002	15.3277
10211	FLOT1	flotillin 1	0.7214	1.2447	3.0945	8.0285	4.3607	7.9799	0.6389	1.2249	0.7477	0.143	3.26	1.2599
10212	DDX39A	DExD-box helicase 39A	2.0389	3.931	6.3804	4.8095	1.2359	10.555	0.257	3.7	1.2795	1.2901	1.0248	0.2896
10213	PSMD14	proteasome 26S subunit, non-ATPase 14	13.9721	14.2796	12.8163	2.3594	7.6568	2.1483	28.5005	11.2523	14.9959	7.4179	13.8423	13.2553
10228	STX6	syntaxin 6	4.8753	0.0	0.0	0.3139	0.7607	0.0	1.2156	0.0	1.0695	0.4091	0.8252	0.0
10236	HNRNPR	heterogeneous nuclear ribonucleoprotein R	8.4808	5.4837	4.0139	0.6775	7.1241	5.3662	5.2659	7.3622	5.0628	6.8629	12.7632	6.9772
10240	MRPS31	mitochondrial ribosomal protein S31	0.4703	0.3245	0.2155	0.0231	0.0237	0.0	0.0341	0.119	0.4311	0.0	0.0	1.1111
10243	GPHN	gephyrin	8.6349	3.8684	4.5705	0.0709	2.2991	0.1017	6.783	7.926	6.766	5.2544	0.9322	3.0196
10247	RIDA	reactive intermediate imine deaminase A homolog	259.1282	76.9241	62.2836	0.0	111.0126	0.0	45.2694	34.4351	50.4972	1421.001	123.7682	27.1059
10249	GLYAT	glycine-N-acyltransferase	0.6931	0.9788	0.741	0.0	0.4935	0.0	0.4825	0.2293	0.0833	8.5236	0.0	0.4203
10250	SRRM1	serine and arginine repetitive matrix 1	0.3515	0.1761	0.1284	0.0	0.2459	0.0534	0.1451	0.0	0.2018	0.0886	0.2734	0.1557
10254	STAM2	signal transducing adaptor molecule 2	0.0934	0.7203	0.749	0.7388	0.6563	0.8963	0.9966	0.8112	0.2772	0.4401	0.8501	0.702
10262	SF3B4	splicing factor 3b subunit 4	2.2969	0.1408	0.6492	0.0402	0.9059	0.3783	1.6509	0.8926	5.6664	1.7236	1.0528	0.251
10273	STUB1	STIP1 homology and U-box containing protein 1	0.2303	0.2147	0.0	2.1753	0.2174	3.0289	0.0	2.2403	0.19	0.0694	0.2237	0.0
10283	CWC27	CWC27 spliceosome associated cyclophilin	0.0	0.0	0.0	0.0	0.0	0.0	0.0	0.0	0.0382	0.0	0.0	0.0
10284	SAP18	Sin3A associated protein 18	0.1652	0.2171	0.1239	0.0	0.0	0.0435	0.0	0.0	0.0	0.0	0.0	0.0647
10285	SMNDC1	survival motor neuron domain containing 1	0.4969	0.827	1.0167	0.0	0.0	0.3351	0.0	1.1742	1.3464	0.506	0.829	1.1371
10286	BCAS2	BCAS2 pre-mRNA processing factor	5.4344	4.6024	4.6843	0.0	3.2894	0.3472	2.8117	6.6084	4.8084	1.3781	3.6703	9.2292
10289	EIF1B	eukaryotic translation initiation factor 1B	13.7338	8.0828	11.9563	0.5209	16.3812	4.652	7.8089	12.4413	11.0547	9.3986	29.5572	8.1007
10291	SF3A1	splicing factor 3a subunit 1	3.5956	5.7821	5.7765	0.3031	10.1002	2.7563	15.7355	4.4758	10.6287	4.8388	19.0169	7.5067
10294	DNAJA2	DnaJ heat shock protein family (Hsp40) member A2	5.2305	5.1677	4.7609	0.4537	1.9158	1.0887	3.0878	8.3452	5.3077	1.4884	1.7377	10.202
10295	BCKDK	branched chain keto acid dehydrogenase kinase	0.3504	0.4712	0.1755	0.1803	0.0	0.4231	0.0599	0.0385	0.4079	0.2185	0.0285	0.1941
10313	RTN3	reticulon 3	0.6804	0.066	0.0	1.0695	0.0	0.0444	0.0	0.0	0.0442	0.0	0.0	0.0
10327	AKR1A1	aldo-keto reductase family 1 member A1	69.7444	109.1181	196.2423	4.5259	35.8462	19.3666	164.3096	184.9368	56.2065	33.7435	41.7389	73.9862
10328	EMC8	ER membrane protein complex subunit 8	7.1233	15.7024	19.5461	3.9155	7.3794	11.0074	13.0229	16.1927	9.7744	4.2663	11.8612	8.8767
10330	CNPY2	canopy FGF signaling regulator 2	32.3785	21.0335	47.7383	0.6783	53.1248	24.1827	107.2489	26.7348	24.3817	19.2362	51.5262	36.0138
10342	TFG	trafficking from ER to golgi regulator	21.9999	12.0511	8.3869	2.1443	13.1338	2.351	44.7797	5.9905	8.007	17.8687	11.7537	4.0376
10363	HMG20A	high mobility group 20A	0.2877	0.9265	2.1606	0.0	2.1838	0.4278	0.0	1.127	0.9852	0.0	0.6667	0.6792
10376	TUBA1B	tubulin alpha 1b	14.8327	40.5498	39.9932	32.0574	8.5938	36.1505	34.5722	22.7403	21.4807	8.1561	8.5239	16.2211
10380	BPNT1	3'(2'), 5'-bisphosphate nucleotidase 1	2.8644	1.3187	0.9754	1.2457	0.2976	1.7706	1.1801	0.0	1.6424	1.491	0.5036	2.6468
10381	TUBB3	tubulin beta 3 class III	16.4448	21.375	25.2232	32.6175	10.0939	28.4108	20.0493	22.5432	17.8203	4.4699	9.8958	14.2884
10382	TUBB4A	tubulin beta 4A class IVa	38.944	60.4117	54.6618	72.757	29.5225	68.8249	64.28	45.499	53.0726	21.0067	38.6989	39.1516
10383	TUBB4B	tubulin beta 4B class IVb	55.8702	66.79	70.6816	78.3697	38.7873	84.8841	79.615	64.779	61.6901	56.6676	47.8001	46.7722
10398	MYL9	myosin light chain 9	27.7853	25.7301	12.7671	7.3265	20.7437	16.1128	18.498	12.2379	28.92	28.8497	30.4277	10.2111
10399	RACK1	receptor for activated C kinase 1	71.7948	130.2879	119.304	21.2069	38.5777	40.1343	143.1048	46.1167	70.8557	35.7047	19.2033	70.188
10404	CPQ	carboxypeptidase Q	13.5291	13.8688	19.8086	1.593	22.4477	11.4749	34.3254	36.2815	19.8095	20.4094	38.3157	16.0774
10413	YAP1	Yes1 associated transcriptional regulator	0.9183	0.7029	0.0	0.0	0.0	0.0922	0.0487	0.0	0.9722	1.4051	0.0869	0.5295
10419	PRMT5	protein arginine methyltransferase 5	0.6988	1.1328	0.0	0.0	0.0	0.0254	0.0	0.0	0.0	0.0	0.0	0.0
10422	UBAC1	UBA domain containing 1	0.0	0.1242	0.1772	0.3603	0.149	0.4121	0.0	0.2133	0.0	0.1321	0.2238	0.0
10424	PGRMC2	progesterone receptor membrane component 2	5.5455	5.5603	0.5141	2.544	0.4825	0.0542	2.7439	0.9285	6.3396	0.0	0.64	1.3332
10425	ARIH2	ariadne RBR E3 ubiquitin protein ligase 2	0.0577	0.1134	0.1781	1.0473	0.1313	0.3536	1.0464	0.2648	0.0942	0.0	0.1051	0.1164
10427	SEC24B	SEC24 homolog B, COPII coat complex component	0.0623	0.7451	0.606	0.5505	0.0838	1.1159	0.5515	0.6112	0.1926	0.0364	0.0677	0.2491
10428	CFDP1	craniofacial development protein 1	0.112	0.4624	0.1474	0.0	0.0	0.0	0.0	0.0	0.2019	0.0866	0.0	0.0
10432	RBM14	RNA binding motif protein 14	2.7552	2.9475	6.2199	0.2975	2.4077	1.001	2.421	4.4766	0.3419	0.9401	1.3915	0.0471
10434	LYPLA1	lysophospholipase 1	1.8563	3.0518	3.1165	0.208	0.0513	0.2056	0.0	1.4697	0.7976	1.6419	0.1129	1.0161
10449	ACAA2	acetyl-CoA acyltransferase 2	171.375	270.5452	151.3649	25.1058	29.5096	0.3678	54.4525	161.9156	143.6539	198.4502	32.7437	82.7028
10450	PPIE	peptidylprolyl isomerase E	1.6492	0.5065	0.3579	0.0	1.1027	3.1852	0.294	0.7267	1.7283	0.059	1.2913	1.2446
10452	TOMM40	translocase of outer mitochondrial membrane 40	1.7049	0.0	3.1943	12.2877	4.3457	3.4067	3.3648	2.6257	1.401	0.9268	6.016	6.0301
10454	TAB1	TGF-beta activated kinase 1 (MAP3K7) binding protein 1	0.5925	0.8371	0.5468	0.1137	0.3067	1.635	0.6554	0.8882	0.9132	0.0558	0.3049	0.1326
10455	ECI2	enoyl-CoA delta isomerase 2	30.4521	65.4628	74.3953	123.242	109.5655	40.529	145.7126	102.1719	81.5613	33.0858	80.312	127.9018
10456	HAX1	HCLS1 associated protein X-1	1.7307	0.8933	3.5048	0.0	2.2662	0.0	0.0	3.435	1.168	2.4359	1.4995	4.385
10458	BAIAP2	BAR/IMD domain containing adaptor protein 2	0.1986	0.2538	0.0448	0.0205	0.3617	0.0689	0.0	0.0555	0.028	0.0883	0.3946	0.128
10469	TIMM44	translocase of inner mitochondrial membrane 44	1.2737	1.6528	2.4438	30.9326	2.3202	9.8854	3.4819	1.8048	1.01	0.615	3.9828	2.8919
10471	PFDN6	prefoldin subunit 6	19.4324	15.0497	12.1105	5.081	33.4885	14.7178	24.6583	22.8321	31.7411	26.59	35.4089	31.2398
10474	TADA3	transcriptional adaptor 3	0.0324	0.0	0.0	0.0	0.0606	0.0	0.0	0.0	0.0	0.0	0.0	0.0
10476	ATP5PD	ATP synthase peripheral stalk subunit d	22.427	5.2747	0.1837	4.6394	34.6096	0.0	0.0	11.6324	12.1414	6.6406	14.4564	11.5215
10483	SEC23B	SEC23 homolog B, COPII coat complex component	0.3251	0.5249	1.0099	0.1764	0.3056	0.2999	1.0022	0.8443	0.7614	0.0	0.3297	0.568
10484	SEC23A	SEC23 homolog A, COPII coat complex component	2.1913	6.9222	11.379	0.8187	2.5906	3.9539	5.0485	11.2653	3.1454	1.1727	1.5209	3.3836
10486	CAP2	cyclase associated actin cytoskeleton regulatory protein 2	0.301	0.0346	0.0	0.0	0.0	2.1496	0.201	0.0	0.1075	0.0	0.0	0.0
10487	CAP1	cyclase associated actin cytoskeleton regulatory protein 1	3.7561	2.6792	4.6786	0.7058	7.4164	6.5065	6.6054	7.8318	5.9271	11.7377	4.3171	5.6481
10492	SYNCRIP	synaptotagmin binding cytoplasmic RNA interacting protein	18.9688	15.6836	17.2266	4.3548	30.5978	15.1277	33.5636	28.8943	30.0453	22.6378	32.1238	22.8038
10493	VAT1	vesicle amine transport 1	0.7673	7.6567	8.6524	1.6078	1.4785	8.8671	4.7702	5.3442	4.1481	0.9716	0.1363	1.7949
10494	STK25	serine/threonine kinase 25	0.1246	0.1693	0.3367	0.0739	0.4148	0.2665	0.3805	0.3	0.1066	0.1185	0.505	0.5807
10514	MYBBP1A	MYB binding protein 1a	0.795	0.0	0.0	0.0	0.0	0.0	0.0	0.0	0.0	3.1726	0.0	0.0
10521	DDX17	DEAD-box helicase 17	10.3883	17.7686	18.7441	2.4825	12.2076	17.6933	16.8637	23.8637	9.0739	6.4134	7.9252	15.1115
10523	CHERP	calcium homeostasis endoplasmic reticulum protein	2.4201	1.4458	0.3311	0.0	0.4983	0.2705	0.6864	0.8966	1.2125	0.1171	0.3642	1.1212
10525	HYOU1	hypoxia up-regulated 1	13.6855	15.904	8.1399	0.9786	13.5974	14.0451	44.115	26.5544	18.2845	7.8937	21.4363	14.2017
10528	NOP56	NOP56 ribonucleoprotein	0.0275	0.5354	0.0	0.4238	0.4149	0.376	0.4986	0.0	0.3464	0.5047	0.5003	0.0
10531	PITRM1	pitrilysin metallopeptidase 1	0.2847	0.1512	0.4126	0.5753	0.0309	1.0008	0.1083	0.865	0.1371	0.4469	0.0073	0.7943
10534	ZNRD2	zinc ribbon domain containing 2	1.5658	0.2673	1.6466	0.0	0.5874	0.0	0.0	1.3624	1.9191	2.1113	0.7209	2.6648
10539	GLRX3	glutaredoxin 3	1.8242	1.1529	0.8287	0.7852	0.3574	1.201	0.4281	0.5614	0.5855	0.6514	0.2224	0.6961
10540	DCTN2	dynactin subunit 2	2.9833	1.1673	22.4034	0.8927	6.0768	27.0499	1.5059	31.3081	11.8198	4.7361	24.071	21.3296
10541	ANP32B	acidic nuclear phosphoprotein 32 family member B	2.596	0.0	0.0	0.0	0.0	0.0	0.0	0.0	0.0	0.0	0.3603	0.0
10542	LAMTOR5	late endosomal/lysosomal adaptor, MAPK and MTOR activator 5	15.8204	10.8048	9.046	0.7642	9.1674	4.5843	10.4811	11.2019	14.4857	4.0031	7.1191	16.5706
10549	PRDX4	peroxiredoxin 4	146.3809	278.8139	191.8224	11.7273	69.435	17.2013	276.137	287.8232	125.9269	76.6978	45.9962	149.1873
10550	ARL6IP5	ADP ribosylation factor like GTPase 6 interacting protein 5	0.3197	0.0	0.0	6.2932	0.0	0.0	0.1975	0.0	0.0	0.0	0.0	0.0
10552	ARPC1A	actin related protein 2/3 complex subunit 1A	0.0607	1.8286	2.1254	1.5289	0.7174	0.2179	2.3925	0.9744	0.5054	0.0	0.0	0.1779
10553	HTATIP2	HIV-1 Tat interactive protein 2	1.9494	0.0	0.5723	0.0	0.0	0.0	0.0	1.237	1.172	0.0	0.7799	0.0
10574	CCT7	chaperonin containing TCP1 subunit 7	5.0108	10.5068	13.2906	10.7339	6.6166	17.1257	18.8129	10.7669	6.1112	3.6721	6.5124	9.7861
10575	CCT4	chaperonin containing TCP1 subunit 4	6.1401	9.0764	13.2089	1.7308	2.6303	4.3504	9.1139	5.6316	12.9236	7.7655	1.2378	9.1657
10576	CCT2	chaperonin containing TCP1 subunit 2	35.0847	32.5081	35.3738	3.3885	21.4989	24.0704	32.2394	41.524	26.7676	29.983	22.7949	30.3
10580	SORBS1	sorbin and SH3 domain containing 1	2.5363	1.8618	1.6743	2.9586	1.0721	4.4422	0.7374	1.5327	2.8037	3.0715	1.546	3.5104
10587	TXNRD2	thioredoxin reductase 2	0.6948	0.0	0.5275	0.0643	0.6746	0.0358	0.2934	0.6363	0.0	0.3597	0.0	0.2347
10589	DRAP1	DR1 associated protein 1	0.6628	0.3569	0.0	0.0	0.0	0.0	0.0	0.0	0.5019	0.7492	0.0	0.0
10594	PRPF8	pre-mRNA processing factor 8	0.1882	0.6631	0.7411	0.9603	0.0	0.4105	0.0875	0.5802	0.5485	1.5682	0.0	0.311
10598	AHSA1	activator of HSP90 ATPase activity 1	13.4976	45.7421	0.0329	0.0	0.0	0.0399	0.1641	0.0	49.2469	7.3532	0.0	16.0304
10605	PAIP1	poly(A) binding protein interacting protein 1	0.0135	0.0904	0.1202	0.0	0.0	0.0	0.4686	0.035	0.0	0.0	0.0	0.0
10606	PAICS	phosphoribosylaminoimidazole carboxylase and phosphoribosylaminoimidazolesuccinocarboxamide synthase	1.0275	2.2403	4.9628	2.0737	0.6209	4.143	2.621	0.7494	1.5103	1.4813	0.4404	0.7514
10611	PDLIM5	PDZ and LIM domain 5	3.5565	15.5102	17.3642	397.2545	14.4746	221.9723	15.0613	15.8948	11.1541	2.8811	12.3075	9.9057
10612	TRIM3	tripartite motif containing 3	0.1076	0.0	0.0	0.0	0.0	0.0	0.0	0.0	0.0838	0.0	0.0	0.1205
10613	ERLIN1	ER lipid raft associated 1	1.0608	1.751	5.9047	1.4409	0.3523	0.0451	1.7668	4.0316	1.194	0.0977	0.3307	1.4756
10627	MYL12A	myosin light chain 12A	95.8943	116.7923	50.3472	7.3284	21.6453	14.9397	41.9357	63.6519	128.7236	92.2639	37.4728	83.535
10642	IGF2BP1	insulin like growth factor 2 mRNA binding protein 1	0.0	0.0	0.0	0.0	0.0	0.0	0.0	0.0	0.0	0.0	0.0	0.0
10651	MTX2	metaxin 2	0.1385	0.0	0.0	1.4817	0.0	0.0	0.0	0.0	0.0	0.0	0.0	0.0
10652	YKT6	YKT6 v-SNARE homolog	0.146	0.4633	0.7647	0.8132	0.0	1.3897	1.0976	0.4042	0.3023	0.0	0.0	0.4238
10654	PMVK	phosphomevalonate kinase	0.3086	0.3439	0.5229	0.0	0.1477	0.0764	1.2066	0.2413	0.2565	0.107	0.2016	0.2288
10656	KHDRBS3	KH RNA binding domain containing, signal transduction associated 3	0.887	0.4748	0.6358	0.1287	1.5547	2.1413	0.0	0.0	0.2259	0.6718	0.5367	0.0434
10657	KHDRBS1	KH RNA binding domain containing, signal transduction associated 1	1.7133	0.9987	1.4962	0.0	0.6792	0.0413	1.294	2.649	1.4375	2.0173	0.2963	1.2638
10658	CELF1	CUGBP Elav-like family member 1	1.3696	1.8582	2.5565	1.0237	1.7212	4.7029	3.6787	2.3227	1.1376	0.0	1.0478	2.1493
10659	CELF2	CUGBP Elav-like family member 2	0.1642	0.2843	0.6176	0.484	0.2935	1.4994	0.3734	0.577	0.26	0.1932	0.2661	0.2369
10672	GNA13	G protein subunit alpha 13	0.0	0.0286	6.6986	1.859	0.0921	0.6336	2.0137	0.1948	29.2253	0.0	0.0597	21.7713
10693	CCT6B	chaperonin containing TCP1 subunit 6B	3.0088	3.1899	7.7483	0.5381	9.0646	4.9536	12.7857	7.8097	8.9133	1.7871	3.7359	4.5096
10694	CCT8	chaperonin containing TCP1 subunit 8	12.7956	21.4807	35.9313	5.7731	8.0566	7.9314	33.2421	44.1747	23.7917	11.6219	10.072	32.447
10695	CNPY3	canopy FGF signaling regulator 3	2.5316	3.0416	0.0	0.7314	19.7996	19.899	8.9645	0.5682	0.0	0.3401	11.5512	2.7038
10713	USP39	ubiquitin specific peptidase 39	0.3399	0.0	0.0	0.0124	0.0	0.2325	0.0	0.0	0.0	0.0	0.0	0.0
10720	UGT2B11	UDP glucuronosyltransferase family 2 member B11	1.9617	3.7232	0.6431	0.0	0.0449	0.0	0.0696	1.3911	2.0887	1.4433	0.0411	0.6313
10726	NUDC	nuclear distribution C, dynein complex regulator	13.6295	14.9786	10.2186	1.2928	31.2013	4.0699	26.8317	4.8882	16.9492	13.4321	25.068	4.3364
10728	PTGES3	prostaglandin E synthase 3	42.5639	16.5454	33.59	1.2063	6.874	6.281	14.849	25.6213	28.4108	8.9593	5.1606	17.6191
10730	YME1L1	YME1 like 1 ATPase	0.6599	0.5077	2.7904	0.6101	0.9578	0.9285	4.5749	3.3854	0.7295	0.8617	0.3251	1.8138
10741	RBBP9	RB binding protein 9, serine hydrolase	0.101	0.0	1.7434	0.0	1.1631	0.8154	3.5336	1.5325	0.7662	0.7299	2.1978	0.6713
10746	MAP3K2	mitogen-activated protein kinase kinase kinase 2	0.0223	0.0	0.0237	0.0	0.0	0.0	0.1973	0.0	0.0421	0.0	0.0	0.0362
10749	KIF1C	kinesin family member 1C	0.0641	0.0083	0.0118	6.0165	0.0449	0.0059	0.5293	0.0701	0.54	0.9487	0.1079	0.0862
10755	GIPC1	GIPC PDZ domain containing family member 1	0.9548	1.0696	0.3935	0.1233	0.5772	0.0	0.4227	0.5279	0.4016	0.2931	0.722	0.4324
10762	NUP50	nucleoporin 50	0.2661	3.6213	1.1437	0.0	2.2244	0.4909	1.8674	2.3165	3.3118	0.2439	1.8366	3.302
10768	AHCYL1	adenosylhomocysteinase like 1	0.4058	0.8693	0.8291	0.9383	0.9484	2.1141	3.9031	0.5959	0.2827	1.9462	0.7805	0.4796
10772	SRSF10	serine and arginine rich splicing factor 10	2.432	4.8083	9.9598	0.0	7.8194	6.9161	4.143	4.7155	3.2192	3.231	16.2363	0.2304
10788	IQGAP2	IQ motif containing GTPase activating protein 2	4.6238	4.4476	5.1575	0.0	2.9917	0.0	7.7835	8.323	7.7549	4.064	3.3355	7.0967
10801	SEPTIN9	septin 9	1.2088	5.0191	8.8065	1.7738	3.2671	7.1227	5.7697	3.3639	5.5572	0.9847	1.3758	4.099
10802	SEC24A	SEC24 homolog A, COPII coat complex component	0.9589	2.1775	4.3281	0.5803	1.8631	0.9806	6.0728	6.3357	1.8104	1.1717	1.4768	1.0565
10808	HSPH1	heat shock protein family H (Hsp110) member 1	8.5437	4.6916	7.8898	0.7183	3.9519	4.2148	6.3272	7.4297	5.7875	1.6134	2.9328	4.2842
10809	STARD10	StAR related lipid transfer domain containing 10	102.8689	109.2748	164.5096	0.0	83.3976	11.7001	198.6332	134.0962	98.1191	65.2387	108.6833	105.5386
10813	UTP14A	UTP14A small subunit processome component	0.0452	0.0	0.0	0.0	0.0071	0.0	0.0	0.0	0.0	0.0589	0.0	0.0
10827	FAM114A2	family with sequence similarity 114 member A2	0.7446	0.9037	0.0	0.0503	0.1613	0.0861	1.095	1.342	0.6985	0.0564	0.0	0.5632
10840	ALDH1L1	aldehyde dehydrogenase 1 family member L1	19.9895	24.5549	30.8048	0.0125	8.757	0.0093	32.2954	11.6052	23.4426	22.0006	2.8786	24.9124
10841	FTCD	formimidoyltransferase cyclodeaminase	6.0376	34.6206	41.4586	0.0131	23.7071	0.2444	43.8983	14.0409	14.8712	3.2219	9.465	28.6879
10845	CLPX	caseinolytic mitochondrial matrix peptidase chaperone subunit X	5.6399	2.5198	2.3895	0.7882	3.8439	0.5212	1.8481	3.5197	4.491	8.2933	3.3388	5.9717
10856	RUVBL2	RuvB like AAA ATPase 2	10.4441	6.0675	5.9383	2.0122	6.77	2.6095	4.8191	3.8559	2.6572	3.9463	4.5444	5.4271
10857	PGRMC1	progesterone receptor membrane component 1	50.4744	76.9237	61.5078	0.4457	40.7049	0.0	160.2329	51.0359	79.3233	33.9182	19.3458	28.4373
10869	USP19	ubiquitin specific peptidase 19	0.0274	0.0228	0.0336	0.0352	0.0094	0.0335	0.0285	0.0	0.0326	0.0	0.0	0.0
10890	RAB10	RAB10, member RAS oncogene family	0.158	0.689	0.2909	0.1793	0.0	0.3895	0.0127	0.3624	0.3183	0.0	0.0	0.3995
10901	DHRS4	dehydrogenase/reductase 4	2.0991	1.2251	1.5766	0.5251	0.0272	0.855	1.043	0.1489	0.4245	8.2159	1.2972	1.3669
10905	MAN1A2	mannosidase alpha class 1A member 2	0.1111	0.5159	0.0604	0.0441	0.0	0.0	0.0	0.1113	0.0	0.0	0.0	0.0
10907	TXNL4A	thioredoxin like 4A	0.9406	4.9683	4.6134	2.078	3.1656	7.3643	3.3322	3.0038	5.0596	6.5385	3.1952	2.3979
10910	SUGT1	SGT1 homolog, MIS12 kinetochore complex assembly cochaperone	0.1968	0.0	0.0	0.0	0.0	0.3529	0.0	0.2285	0.0	0.0	0.0	0.0
10915	TCERG1	transcription elongation regulator 1	1.0877	1.1166	2.4959	0.0826	1.7558	0.6265	4.4422	3.0952	2.4609	0.7014	3.6472	3.5031
10920	COPS8	COP9 signalosome subunit 8	0.5295	5.1179	6.0974	1.7509	6.8708	1.9135	7.0574	6.5952	7.3078	2.0197	7.7142	4.9598
10921	RNPS1	RNA binding protein with serine rich domain 1	3.0279	1.2742	1.6267	0.1727	3.5262	2.3183	3.8393	8.4807	1.0664	5.0337	8.3186	6.2607
10923	SUB1	SUB1 regulator of transcription	16.9579	1.4066	0.926	0.0	1.1914	0.1259	0.3513	0.0	0.0	34.3489	1.7449	0.5291
10924	SMPDL3A	sphingomyelin phosphodiesterase acid like 3A	1.5178	0.0	0.0	0.0	0.0	0.0	2.8658	0.0	0.0	0.6758	0.0	0.0
10929	SRSF8	serine and arginine rich splicing factor 8	0.1174	0.2343	0.0	0.0	0.0938	0.3884	0.1813	0.1753	0.1201	0.0	0.0542	0.1001
10935	PRDX3	peroxiredoxin 3	128.9504	186.4427	140.8124	520.7707	90.5666	396.6345	160.4005	166.7408	124.3338	28.8022	99.8773	117.2467
10938	EHD1	EH domain containing 1	3.6963	6.3986	3.8263	16.9354	4.976	19.6995	6.3281	8.9474	7.4639	2.5518	7.3916	4.7029
10939	AFG3L2	AFG3 like matrix AAA peptidase subunit 2	1.2845	1.7399	1.2937	4.5405	1.9884	2.1676	3.8129	5.5261	3.1817	3.8121	5.5944	3.1619
[truncated: 4,124 more rows]
