# Supplementary material for: Proteomics reveals periodontitis-driven oxidative stress and lipid metabolism disruption in NAFLD
Source: Front Endocrinol (Lausanne). 2025 Aug 28;16:1600015. doi: 10.3389/fendo.2025.1600015 (PMC12422905; doi:10.3389/fendo.2025.1600015)
Supplement: Supplementary file 5 [file DataSheet5.csv]

	Fold change	Unpaired t-test
	abs(log2FC) >= 1.0	pValue < 0.05
¶Ô±È×é	Up	Down
P.vs.C	14	230
SD_C.vs.C	36	44
SD_P.vs.C	13	100
SD_C.vs.P	221	9
SD_P.vs.P	49	20
SD_P.vs.SD_C	10	129
